# Supplementary material for: Investigating the causal links between inflammatory cytokines and scoliosis through bidirectional Mendelian randomization analysis
Source: JOR Spine. 2024 Dec 11;7(4):e70019. doi: 10.1002/jsp2.70019 (PMC11632254; doi:10.1002/jsp2.70019)
Supplement: Supplementary file 1 — Supplementary Material 1. [file JSP2-7-e70019-s003.zip › Supplementary Material 1.xlsx]

## Sheet: Sheet1
Inflammatory cytokines	Abbreviation	GWAS ID	Sample size	Number of SNPs
Interleukins
Interleukin-1-receptor antagonist	IL−1RA	ebi-a-GCST004447	3638	9564741
Interleukin-1-beta	IL−1β	ebi-a-GCST004448	3309	9983642
Interleukin-2	IL−2	ebi-a-GCST004455	3475	9512914
Interleukin-2 receptor antagonist	IL−2RA	ebi-a-GCST004454	3677	9583519
Interleukin-4	IL−4	ebi-a-GCST004453	8124	9786064
Interleukin-5	IL−5	ebi-a-GCST004452	3364	9450731
Interleukin-6	IL−6	ebi-a-GCST004446	8189	9790590
Interleukin-7	IL−7	ebi-a-GCST004451	3409	9692306
Interleukin-8	IL−8	ebi-a-GCST004445	3526	9517348
Interleukin-9	IL−9	ebi-a-GCST004450	3634	9567876
Interleukin-10	IL−10	ebi-a-GCST004444	7681	9793415
Interleukin-12p70	IL−12p70	ebi-a-GCST004439	8270	9799886
Interleukin-13	IL−13	ebi-a-GCST004443	3557	9539073
Interleukin-16	IL−16	ebi-a-GCST004430	3483	9551485
Interleukin-17	IL−17	ebi-a-GCST004442	7760	9786653
Interleukin-18	IL−18	ebi-a-GCST004441	3636	9785222
Chemokines
Cutaneous T-cell attracting	CTACK	ebi-a-GCST004420	3631	9568408
Stromal-cell-derived factor 1 alpha	SDF−1α	ebi-a-GCST004427	5998	9736366
Regulated on activation, normal T cell expressed and secreted	RANTES	ebi-a-GCST004431	3421	9523827
Macrophage inflammatory protein 1b	MIP1β	ebi-a-GCST004433	8243	9802973
Macrophage inflammatory protein 1a	MIP1α	ebi-a-GCST004434	3522	9519267
Monokine induced by gamma interferon	MIG	ebi-a-GCST004435	3685	9579894
Monocyte chemoattractant protein-3	MCP3	ebi-a-GCST004437	843	7630881
Monocyte chemoattractant protein-1	MCP1	ebi-a-GCST004438	8293	9801908
Interferon gamma-induced protein 10	IP−10	ebi-a-GCST004440	3685	9576881
Growth-regulated protein alpha	GRPa	ebi-a-GCST004457	3505	9528505
Eotaxin	Eotaxin	ebi-a-GCST004460	8153	9793404
Growth factors
beta-nerve growth factor	βNGF	ebi-a-GCST004421	3531	9537863
Vascular endothelial growth factor	VEGF	ebi-a-GCST004422	7118	9784803
Stem cell growth factor beta	SCGFβ	ebi-a-GCST004428	3682	9574890
Stem cell factor	SCF	ebi-a-GCST004429	8290	9796683
Platelet-derived growth factor BB	PDGFbb	ebi-a-GCST004432	8293	9800009
Macrophage colony stimulating factor	MCSF	ebi-a-GCST004436	840	9184521
Hepatocyte growth factor	HGF	ebi-a-GCST004449	8292	9802538
Granulocyte-colony stimulating factor	GCSF	ebi-a-GCST004458	7904	9788961
Fibroblast growth factor basic	bFGF	ebi-a-GCST004459	7565	9790946
Other
Macrophage Migration Inhibitory Factor	MIF	ebi-a-GCST004423	3494	9537573
TNF-related apoptosis inducing ligand	TRAIL	ebi-a-GCST004424	8186	9698525
Tumor necrosis factor alpha	TNFα	ebi-a-GCST004426	3454	9500449
Tumor necrosis factor beta	TNFβ	ebi-a-GCST004425	1559	6304298
Interferon gamma	IFN -γ	ebi-a-GCST004456	7701	9785363
Resistin	RETN	ebi-a-GCST90012034	21758	13138697
Serum 25-Hydroxyvitamin D	VD	ebi-a-GCST90000618	496946	6896093
Ascorbate	VC	ebi-a-GCST90026126	291	6870007

## Sheet: Sheet2
Interleukin-1-receptor antagonist
Interleukin-1-beta
Interleukin-2
Interleukin-2 receptor antagonist
Interleukin-4
Interleukin-5
Interleukin-6
Interleukin-7
Interleukin-8
Interleukin-9
Interleukin-10
Interleukin-12p70
Interleukin-13
Interleukin-16
Interleukin-17
Interleukin-18
Cutaneous T-cell attracting
Stromal-cell-derived factor 1 alpha
Regulated on activation, normal T cell expressed and secreted
Macrophage inflammatory protein 1b
Macrophage inflammatory protein 1a
Monokine induced by gamma interferon
Monocyte chemoattractant protein-3
Monocyte chemoattractant protein-1
Interferon gamma-induced protein 10
Growth-regulated protein alpha
Growth factors
beta-nerve growth factor
Vascular endothelial growth factor
Stem cell growth factor beta
Stem cell factor
Platelet-derived growth factor BB
Macrophage colony stimulating factor
Hepatocyte growth factor
Granulocyte-colony stimulating factor
Fibroblast growth factor basic
Macrophage Migration Inhibitory Factor
TNF-related apoptosis inducing ligand
Tumor necrosis factor alpha
Tumor necrosis factor beta
Interferon gamma
Resistin
Serum 25-Hydroxyvitamin D
Ascorbate
