# Supplementary material for: Investigating the causal links between inflammatory cytokines and scoliosis through bidirectional Mendelian randomization analysis
Source: JOR Spine. 2024 Dec 11;7(4):e70019. doi: 10.1002/jsp2.70019 (PMC11632254; doi:10.1002/jsp2.70019)
Supplement: Supplementary file 2 — Supplementary Material 2. [file JSP2-7-e70019-s001.zip › Supplementary Material 2.xlsx]

## Sheet: Sheet1
Disease	GWAS ID	ncase	ncontrol	Number of SNPs
Scoliosis	finn-b-M13_SCOLIOSIS	1168	164682	16380270
