# Supplementary material for: Investigating the causal links between inflammatory cytokines and scoliosis through bidirectional Mendelian randomization analysis
Source: JOR Spine. 2024 Dec 11;7(4):e70019. doi: 10.1002/jsp2.70019 (PMC11632254; doi:10.1002/jsp2.70019)
Supplement: Supplementary file 3 — Supplementary Material 3. [file JSP2-7-e70019-s004.zip]

Archive with 313 entries (267 files):
- Supplementary Material 3/
- Supplementary Material 3/Exposureú║inflammatory cytokinesú1⁄4Outcomeú║Scoliosis - ╕▒▒╛/
- Supplementary Material 3/Exposureú║inflammatory cytokinesú1⁄4Outcomeú║Scoliosis - ╕▒▒╛/B NGF/
- Supplementary Material 3/Exposureú║inflammatory cytokinesú1⁄4Outcomeú║Scoliosis - ╕▒▒╛/B NGF/B NGF.7z
- Supplementary Material 3/Exposureú║inflammatory cytokinesú1⁄4Outcomeú║Scoliosis - ╕▒▒╛/B NGF/B NGF.rar
- Supplementary Material 3/Exposureú║inflammatory cytokinesú1⁄4Outcomeú║Scoliosis - ╕▒▒╛/B NGF/B NGF.zip
- Supplementary Material 3/Exposureú║inflammatory cytokinesú1⁄4Outcomeú║Scoliosis - ╕▒▒╛/B NGF/Supplementary Material 3 B NGF  1.jpeg
- Supplementary Material 3/Exposureú║inflammatory cytokinesú1⁄4Outcomeú║Scoliosis - ╕▒▒╛/B NGF/Supplementary Material 3 B NGF  1.xlsx
- Supplementary Material 3/Exposureú║inflammatory cytokinesú1⁄4Outcomeú║Scoliosis - ╕▒▒╛/B NGF/Supplementary Material 3 B NGF  2.jpeg
- Supplementary Material 3/Exposureú║inflammatory cytokinesú1⁄4Outcomeú║Scoliosis - ╕▒▒╛/B NGF/Supplementary Material 3 B NGF  2.xlsx
- Supplementary Material 3/Exposureú║inflammatory cytokinesú1⁄4Outcomeú║Scoliosis - ╕▒▒╛/B NGF/Supplementary Material 3 B NGF  3.jpeg
- Supplementary Material 3/Exposureú║inflammatory cytokinesú1⁄4Outcomeú║Scoliosis - ╕▒▒╛/B NGF/Supplementary Material 3 B NGF  4.jpeg
- Supplementary Material 3/Exposureú║inflammatory cytokinesú1⁄4Outcomeú║Scoliosis - ╕▒▒╛/CTACK/
- Supplementary Material 3/Exposureú║inflammatory cytokinesú1⁄4Outcomeú║Scoliosis - ╕▒▒╛/CTACK/Supplementary Material 3 CTACK   1.jpeg
- Supplementary Material 3/Exposureú║inflammatory cytokinesú1⁄4Outcomeú║Scoliosis - ╕▒▒╛/CTACK/Supplementary Material 3 CTACK   1.xlsx
- Supplementary Material 3/Exposureú║inflammatory cytokinesú1⁄4Outcomeú║Scoliosis - ╕▒▒╛/CTACK/Supplementary Material 3 CTACK   2.jpeg
- Supplementary Material 3/Exposureú║inflammatory cytokinesú1⁄4Outcomeú║Scoliosis - ╕▒▒╛/CTACK/Supplementary Material 3 CTACK   2.xlsx
- Supplementary Material 3/Exposureú║inflammatory cytokinesú1⁄4Outcomeú║Scoliosis - ╕▒▒╛/CTACK/Supplementary Material 3 CTACK   3.jpeg
- Supplementary Material 3/Exposureú║inflammatory cytokinesú1⁄4Outcomeú║Scoliosis - ╕▒▒╛/CTACK/Supplementary Material 3 CTACK   4.jpeg
- Supplementary Material 3/Exposureú║inflammatory cytokinesú1⁄4Outcomeú║Scoliosis - ╕▒▒╛/Eotaxin/
- Supplementary Material 3/Exposureú║inflammatory cytokinesú1⁄4Outcomeú║Scoliosis - ╕▒▒╛/Eotaxin/Supplementary Material 3 Eotaxin   1.jpeg
- Supplementary Material 3/Exposureú║inflammatory cytokinesú1⁄4Outcomeú║Scoliosis - ╕▒▒╛/Eotaxin/Supplementary Material 3 Eotaxin   1.xlsx
- Supplementary Material 3/Exposureú║inflammatory cytokinesú1⁄4Outcomeú║Scoliosis - ╕▒▒╛/Eotaxin/Supplementary Material 3 Eotaxin   2.jpeg
- Supplementary Material 3/Exposureú║inflammatory cytokinesú1⁄4Outcomeú║Scoliosis - ╕▒▒╛/Eotaxin/Supplementary Material 3 Eotaxin   2.xlsx
- Supplementary Material 3/Exposureú║inflammatory cytokinesú1⁄4Outcomeú║Scoliosis - ╕▒▒╛/Eotaxin/Supplementary Material 3 Eotaxin   3.jpeg
- Supplementary Material 3/Exposureú║inflammatory cytokinesú1⁄4Outcomeú║Scoliosis - ╕▒▒╛/Eotaxin/Supplementary Material 3 Eotaxin   4.jpeg
- Supplementary Material 3/Exposureú║inflammatory cytokinesú1⁄4Outcomeú║Scoliosis - ╕▒▒╛/GCSF/
- Supplementary Material 3/Exposureú║inflammatory cytokinesú1⁄4Outcomeú║Scoliosis - ╕▒▒╛/GCSF/Supplementary Material 3 GCSF   1 (2).jpeg
- Supplementary Material 3/Exposureú║inflammatory cytokinesú1⁄4Outcomeú║Scoliosis - ╕▒▒╛/GCSF/Supplementary Material 3 GCSF   1.jpeg
- Supplementary Material 3/Exposureú║inflammatory cytokinesú1⁄4Outcomeú║Scoliosis - ╕▒▒╛/GCSF/Supplementary Material 3 GCSF   1.xlsx
- Supplementary Material 3/Exposureú║inflammatory cytokinesú1⁄4Outcomeú║Scoliosis - ╕▒▒╛/GCSF/Supplementary Material 3 GCSF   2.xlsx
- Supplementary Material 3/Exposureú║inflammatory cytokinesú1⁄4Outcomeú║Scoliosis - ╕▒▒╛/GCSF/Supplementary Material 3 GCSF   3.jpeg
- Supplementary Material 3/Exposureú║inflammatory cytokinesú1⁄4Outcomeú║Scoliosis - ╕▒▒╛/GCSF/Supplementary Material 3 GCSF   4.jpeg
- Supplementary Material 3/Exposureú║inflammatory cytokinesú1⁄4Outcomeú║Scoliosis - ╕▒▒╛/GRPa/
- Supplementary Material 3/Exposureú║inflammatory cytokinesú1⁄4Outcomeú║Scoliosis - ╕▒▒╛/GRPa/Supplementary Material 3 GRPa    1.jpeg
- Supplementary Material 3/Exposureú║inflammatory cytokinesú1⁄4Outcomeú║Scoliosis - ╕▒▒╛/GRPa/Supplementary Material 3 GRPa    1.xlsx
- Supplementary Material 3/Exposureú║inflammatory cytokinesú1⁄4Outcomeú║Scoliosis - ╕▒▒╛/GRPa/Supplementary Material 3 GRPa    2.jpeg
- Supplementary Material 3/Exposureú║inflammatory cytokinesú1⁄4Outcomeú║Scoliosis - ╕▒▒╛/GRPa/Supplementary Material 3 GRPa    2.xlsx
- Supplementary Material 3/Exposureú║inflammatory cytokinesú1⁄4Outcomeú║Scoliosis - ╕▒▒╛/GRPa/Supplementary Material 3 GRPa    3.jpeg
- Supplementary Material 3/Exposureú║inflammatory cytokinesú1⁄4Outcomeú║Scoliosis - ╕▒▒╛/GRPa/Supplementary Material 3 GRPa    4.jpeg
- Supplementary Material 3/Exposureú║inflammatory cytokinesú1⁄4Outcomeú║Scoliosis - ╕▒▒╛/HGF/
- Supplementary Material 3/Exposureú║inflammatory cytokinesú1⁄4Outcomeú║Scoliosis - ╕▒▒╛/HGF/Supplementary Material 3 HGF    1.jpeg
- Supplementary Material 3/Exposureú║inflammatory cytokinesú1⁄4Outcomeú║Scoliosis - ╕▒▒╛/HGF/Supplementary Material 3 HGF    1.xlsx
- Supplementary Material 3/Exposureú║inflammatory cytokinesú1⁄4Outcomeú║Scoliosis - ╕▒▒╛/HGF/Supplementary Material 3 HGF    2.jpeg
- Supplementary Material 3/Exposureú║inflammatory cytokinesú1⁄4Outcomeú║Scoliosis - ╕▒▒╛/HGF/Supplementary Material 3 HGF    2.xlsx
- Supplementary Material 3/Exposureú║inflammatory cytokinesú1⁄4Outcomeú║Scoliosis - ╕▒▒╛/HGF/Supplementary Material 3 HGF    3.jpeg
- Supplementary Material 3/Exposureú║inflammatory cytokinesú1⁄4Outcomeú║Scoliosis - ╕▒▒╛/HGF/Supplementary Material 3 HGF    4.jpeg
- Supplementary Material 3/Exposureú║inflammatory cytokinesú1⁄4Outcomeú║Scoliosis - ╕▒▒╛/IFN Y/
- Supplementary Material 3/Exposureú║inflammatory cytokinesú1⁄4Outcomeú║Scoliosis - ╕▒▒╛/IFN Y/Supplementary Material 3 IFN Y    1.jpeg
- Supplementary Material 3/Exposureú║inflammatory cytokinesú1⁄4Outcomeú║Scoliosis - ╕▒▒╛/IFN Y/Supplementary Material 3 IFN Y    1.xlsx
- Supplementary Material 3/Exposureú║inflammatory cytokinesú1⁄4Outcomeú║Scoliosis - ╕▒▒╛/IFN Y/Supplementary Material 3 IFN Y    2.jpeg
- Supplementary Material 3/Exposureú║inflammatory cytokinesú1⁄4Outcomeú║Scoliosis - ╕▒▒╛/IFN Y/Supplementary Material 3 IFN Y    2.xlsx
- Supplementary Material 3/Exposureú║inflammatory cytokinesú1⁄4Outcomeú║Scoliosis - ╕▒▒╛/IFN Y/Supplementary Material 3 IFN Y    3.jpeg
- Supplementary Material 3/Exposureú║inflammatory cytokinesú1⁄4Outcomeú║Scoliosis - ╕▒▒╛/IFN Y/Supplementary Material 3 IFN Y    4.jpeg
- Supplementary Material 3/Exposureú║inflammatory cytokinesú1⁄4Outcomeú║Scoliosis - ╕▒▒╛/IL1 B/
- Supplementary Material 3/Exposureú║inflammatory cytokinesú1⁄4Outcomeú║Scoliosis - ╕▒▒╛/IL1 B/Supplementary Material 3 Supplementary Material 3 IFN Y    1.jpeg
- Supplementary Material 3/Exposureú║inflammatory cytokinesú1⁄4Outcomeú║Scoliosis - ╕▒▒╛/IL1 B/Supplementary Material 3 Supplementary Material 3 IFN Y    1.xlsx
- Supplementary Material 3/Exposureú║inflammatory cytokinesú1⁄4Outcomeú║Scoliosis - ╕▒▒╛/IL1 B/Supplementary Material 3 Supplementary Material 3 IFN Y    2.jpeg
- Supplementary Material 3/Exposureú║inflammatory cytokinesú1⁄4Outcomeú║Scoliosis - ╕▒▒╛/IL1 B/Supplementary Material 3 Supplementary Material 3 IFN Y    2.xlsx
- Supplementary Material 3/Exposureú║inflammatory cytokinesú1⁄4Outcomeú║Scoliosis - ╕▒▒╛/IL1 B/Supplementary Material 3 Supplementary Material 3 IFN Y    3.jpeg
- Supplementary Material 3/Exposureú║inflammatory cytokinesú1⁄4Outcomeú║Scoliosis - ╕▒▒╛/IL1 B/Supplementary Material 3 Supplementary Material 3 IFN Y    4.jpeg
- Supplementary Material 3/Exposureú║inflammatory cytokinesú1⁄4Outcomeú║Scoliosis - ╕▒▒╛/IL10/
- Supplementary Material 3/Exposureú║inflammatory cytokinesú1⁄4Outcomeú║Scoliosis - ╕▒▒╛/IL10/Supplementary Material 3 IL10    1.jpeg
- Supplementary Material 3/Exposureú║inflammatory cytokinesú1⁄4Outcomeú║Scoliosis - ╕▒▒╛/IL10/Supplementary Material 3 IL10    1.xlsx
- Supplementary Material 3/Exposureú║inflammatory cytokinesú1⁄4Outcomeú║Scoliosis - ╕▒▒╛/IL10/Supplementary Material 3 IL10    2.jpeg
- Supplementary Material 3/Exposureú║inflammatory cytokinesú1⁄4Outcomeú║Scoliosis - ╕▒▒╛/IL10/Supplementary Material 3 IL10    2.xlsx
- Supplementary Material 3/Exposureú║inflammatory cytokinesú1⁄4Outcomeú║Scoliosis - ╕▒▒╛/IL10/Supplementary Material 3 IL10    3.jpeg
- Supplementary Material 3/Exposureú║inflammatory cytokinesú1⁄4Outcomeú║Scoliosis - ╕▒▒╛/IL10/Supplementary Material 3 IL10    4.jpeg
- Supplementary Material 3/Exposureú║inflammatory cytokinesú1⁄4Outcomeú║Scoliosis - ╕▒▒╛/IL12p70/
- Supplementary Material 3/Exposureú║inflammatory cytokinesú1⁄4Outcomeú║Scoliosis - ╕▒▒╛/IL12p70/Supplementary Material 3 IL12p70    1.jpeg
- Supplementary Material 3/Exposureú║inflammatory cytokinesú1⁄4Outcomeú║Scoliosis - ╕▒▒╛/IL12p70/Supplementary Material 3 IL12p70    1.xlsx
- Supplementary Material 3/Exposureú║inflammatory cytokinesú1⁄4Outcomeú║Scoliosis - ╕▒▒╛/IL12p70/Supplementary Material 3 IL12p70    2.jpeg
- Supplementary Material 3/Exposureú║inflammatory cytokinesú1⁄4Outcomeú║Scoliosis - ╕▒▒╛/IL12p70/Supplementary Material 3 IL12p70    2.xlsx
- Supplementary Material 3/Exposureú║inflammatory cytokinesú1⁄4Outcomeú║Scoliosis - ╕▒▒╛/IL12p70/Supplementary Material 3 IL12p70    3.jpeg
- Supplementary Material 3/Exposureú║inflammatory cytokinesú1⁄4Outcomeú║Scoliosis - ╕▒▒╛/IL12p70/Supplementary Material 3 IL12p70    4.jpeg
- Supplementary Material 3/Exposureú║inflammatory cytokinesú1⁄4Outcomeú║Scoliosis - ╕▒▒╛/IL13/
- Supplementary Material 3/Exposureú║inflammatory cytokinesú1⁄4Outcomeú║Scoliosis - ╕▒▒╛/IL13/Supplementary Material 3 IL13    1.jpeg
- Supplementary Material 3/Exposureú║inflammatory cytokinesú1⁄4Outcomeú║Scoliosis - ╕▒▒╛/IL13/Supplementary Material 3 IL13    1.xlsx
- Supplementary Material 3/Exposureú║inflammatory cytokinesú1⁄4Outcomeú║Scoliosis - ╕▒▒╛/IL13/Supplementary Material 3 IL13    2.jpeg
- Supplementary Material 3/Exposureú║inflammatory cytokinesú1⁄4Outcomeú║Scoliosis - ╕▒▒╛/IL13/Supplementary Material 3 IL13    2.xlsx
- Supplementary Material 3/Exposureú║inflammatory cytokinesú1⁄4Outcomeú║Scoliosis - ╕▒▒╛/IL13/Supplementary Material 3 IL13    3.jpeg
- Supplementary Material 3/Exposureú║inflammatory cytokinesú1⁄4Outcomeú║Scoliosis - ╕▒▒╛/IL13/Supplementary Material 3 IL13    4.jpeg
- Supplementary Material 3/Exposureú║inflammatory cytokinesú1⁄4Outcomeú║Scoliosis - ╕▒▒╛/IL16/
- Supplementary Material 3/Exposureú║inflammatory cytokinesú1⁄4Outcomeú║Scoliosis - ╕▒▒╛/IL16/Supplementary Material 3 IL16    1.jpeg
- Supplementary Material 3/Exposureú║inflammatory cytokinesú1⁄4Outcomeú║Scoliosis - ╕▒▒╛/IL16/Supplementary Material 3 IL16    1.xlsx
- Supplementary Material 3/Exposureú║inflammatory cytokinesú1⁄4Outcomeú║Scoliosis - ╕▒▒╛/IL16/Supplementary Material 3 IL16    2.jpeg
- Supplementary Material 3/Exposureú║inflammatory cytokinesú1⁄4Outcomeú║Scoliosis - ╕▒▒╛/IL16/Supplementary Material 3 IL16    2.xlsx
- Supplementary Material 3/Exposureú║inflammatory cytokinesú1⁄4Outcomeú║Scoliosis - ╕▒▒╛/IL16/Supplementary Material 3 IL16    3.jpeg
- Supplementary Material 3/Exposureú║inflammatory cytokinesú1⁄4Outcomeú║Scoliosis - ╕▒▒╛/IL16/Supplementary Material 3 IL16    4.jpeg
- Supplementary Material 3/Exposureú║inflammatory cytokinesú1⁄4Outcomeú║Scoliosis - ╕▒▒╛/IL17/
- Supplementary Material 3/Exposureú║inflammatory cytokinesú1⁄4Outcomeú║Scoliosis - ╕▒▒╛/IL17/Supplementary Material 3 IL17    1.jpeg
- Supplementary Material 3/Exposureú║inflammatory cytokinesú1⁄4Outcomeú║Scoliosis - ╕▒▒╛/IL17/Supplementary Material 3 IL17    1.xlsx
- Supplementary Material 3/Exposureú║inflammatory cytokinesú1⁄4Outcomeú║Scoliosis - ╕▒▒╛/IL17/Supplementary Material 3 IL17    2.jpeg
- Supplementary Material 3/Exposureú║inflammatory cytokinesú1⁄4Outcomeú║Scoliosis - ╕▒▒╛/IL17/Supplementary Material 3 IL17    2.xlsx
- Supplementary Material 3/Exposureú║inflammatory cytokinesú1⁄4Outcomeú║Scoliosis - ╕▒▒╛/IL17/Supplementary Material 3 IL17    3.jpeg
- Supplementary Material 3/Exposureú║inflammatory cytokinesú1⁄4Outcomeú║Scoliosis - ╕▒▒╛/IL17/Supplementary Material 3 IL17    4.jpeg
- Supplementary Material 3/Exposureú║inflammatory cytokinesú1⁄4Outcomeú║Scoliosis - ╕▒▒╛/IL18/
- Supplementary Material 3/Exposureú║inflammatory cytokinesú1⁄4Outcomeú║Scoliosis - ╕▒▒╛/IL18/Supplementary Material 3 IL18    1.jpeg
- Supplementary Material 3/Exposureú║inflammatory cytokinesú1⁄4Outcomeú║Scoliosis - ╕▒▒╛/IL18/Supplementary Material 3 IL18    1.xlsx
- Supplementary Material 3/Exposureú║inflammatory cytokinesú1⁄4Outcomeú║Scoliosis - ╕▒▒╛/IL18/Supplementary Material 3 IL18    2.jpeg
- Supplementary Material 3/Exposureú║inflammatory cytokinesú1⁄4Outcomeú║Scoliosis - ╕▒▒╛/IL18/Supplementary Material 3 IL18    2.xlsx
- Supplementary Material 3/Exposureú║inflammatory cytokinesú1⁄4Outcomeú║Scoliosis - ╕▒▒╛/IL18/Supplementary Material 3 IL18    3.jpeg
- Supplementary Material 3/Exposureú║inflammatory cytokinesú1⁄4Outcomeú║Scoliosis - ╕▒▒╛/IL18/Supplementary Material 3 IL18    4.jpeg
- Supplementary Material 3/Exposureú║inflammatory cytokinesú1⁄4Outcomeú║Scoliosis - ╕▒▒╛/IL1RA/
- Supplementary Material 3/Exposureú║inflammatory cytokinesú1⁄4Outcomeú║Scoliosis - ╕▒▒╛/IL1RA/Supplementary Material 3 IL1RA    1.jpeg
- Supplementary Material 3/Exposureú║inflammatory cytokinesú1⁄4Outcomeú║Scoliosis - ╕▒▒╛/IL1RA/Supplementary Material 3 IL1RA    1.xlsx
- Supplementary Material 3/Exposureú║inflammatory cytokinesú1⁄4Outcomeú║Scoliosis - ╕▒▒╛/IL1RA/Supplementary Material 3 IL1RA    2.jpeg
- Supplementary Material 3/Exposureú║inflammatory cytokinesú1⁄4Outcomeú║Scoliosis - ╕▒▒╛/IL1RA/Supplementary Material 3 IL1RA    2.xlsx
- Supplementary Material 3/Exposureú║inflammatory cytokinesú1⁄4Outcomeú║Scoliosis - ╕▒▒╛/IL1RA/Supplementary Material 3 IL1RA    3.jpeg
- Supplementary Material 3/Exposureú║inflammatory cytokinesú1⁄4Outcomeú║Scoliosis - ╕▒▒╛/IL1RA/Supplementary Material 3 IL1RA    4.jpeg
- Supplementary Material 3/Exposureú║inflammatory cytokinesú1⁄4Outcomeú║Scoliosis - ╕▒▒╛/IL2/
- Supplementary Material 3/Exposureú║inflammatory cytokinesú1⁄4Outcomeú║Scoliosis - ╕▒▒╛/IL2/Supplementary Material 3 IL2    1.jpeg
- Supplementary Material 3/Exposureú║inflammatory cytokinesú1⁄4Outcomeú║Scoliosis - ╕▒▒╛/IL2/Supplementary Material 3 IL2    1.xlsx
- Supplementary Material 3/Exposureú║inflammatory cytokinesú1⁄4Outcomeú║Scoliosis - ╕▒▒╛/IL2/Supplementary Material 3 IL2    2.jpeg
- Supplementary Material 3/Exposureú║inflammatory cytokinesú1⁄4Outcomeú║Scoliosis - ╕▒▒╛/IL2/Supplementary Material 3 IL2    2.xlsx
- Supplementary Material 3/Exposureú║inflammatory cytokinesú1⁄4Outcomeú║Scoliosis - ╕▒▒╛/IL2/Supplementary Material 3 IL2    3.jpeg
- Supplementary Material 3/Exposureú║inflammatory cytokinesú1⁄4Outcomeú║Scoliosis - ╕▒▒╛/IL2/Supplementary Material 3 IL2    4.jpeg
- Supplementary Material 3/Exposureú║inflammatory cytokinesú1⁄4Outcomeú║Scoliosis - ╕▒▒╛/IL2RA/
- Supplementary Material 3/Exposureú║inflammatory cytokinesú1⁄4Outcomeú║Scoliosis - ╕▒▒╛/IL2RA/Supplementary Material 3 IL2RA    1.jpeg
- Supplementary Material 3/Exposureú║inflammatory cytokinesú1⁄4Outcomeú║Scoliosis - ╕▒▒╛/IL2RA/Supplementary Material 3 IL2RA    1.xlsx
- Supplementary Material 3/Exposureú║inflammatory cytokinesú1⁄4Outcomeú║Scoliosis - ╕▒▒╛/IL2RA/Supplementary Material 3 IL2RA    2.jpeg
- Supplementary Material 3/Exposureú║inflammatory cytokinesú1⁄4Outcomeú║Scoliosis - ╕▒▒╛/IL2RA/Supplementary Material 3 IL2RA    2.xlsx
- Supplementary Material 3/Exposureú║inflammatory cytokinesú1⁄4Outcomeú║Scoliosis - ╕▒▒╛/IL2RA/Supplementary Material 3 IL2RA    3.jpeg
- Supplementary Material 3/Exposureú║inflammatory cytokinesú1⁄4Outcomeú║Scoliosis - ╕▒▒╛/IL2RA/Supplementary Material 3 IL2RA    4.jpeg
- Supplementary Material 3/Exposureú║inflammatory cytokinesú1⁄4Outcomeú║Scoliosis - ╕▒▒╛/IL4/
- Supplementary Material 3/Exposureú║inflammatory cytokinesú1⁄4Outcomeú║Scoliosis - ╕▒▒╛/IL4/Supplementary Material 3 IL4    1.jpeg
- Supplementary Material 3/Exposureú║inflammatory cytokinesú1⁄4Outcomeú║Scoliosis - ╕▒▒╛/IL4/Supplementary Material 3 IL4    1.xlsx
- Supplementary Material 3/Exposureú║inflammatory cytokinesú1⁄4Outcomeú║Scoliosis - ╕▒▒╛/IL4/Supplementary Material 3 IL4    2.jpeg
- Supplementary Material 3/Exposureú║inflammatory cytokinesú1⁄4Outcomeú║Scoliosis - ╕▒▒╛/IL4/Supplementary Material 3 IL4    2.xlsx
- Supplementary Material 3/Exposureú║inflammatory cytokinesú1⁄4Outcomeú║Scoliosis - ╕▒▒╛/IL4/Supplementary Material 3 IL4    3.jpeg
- Supplementary Material 3/Exposureú║inflammatory cytokinesú1⁄4Outcomeú║Scoliosis - ╕▒▒╛/IL4/Supplementary Material 3 IL4    4.jpeg
- Supplementary Material 3/Exposureú║inflammatory cytokinesú1⁄4Outcomeú║Scoliosis - ╕▒▒╛/IL5/
- Supplementary Material 3/Exposureú║inflammatory cytokinesú1⁄4Outcomeú║Scoliosis - ╕▒▒╛/IL5/Supplementary Material 3 IL5    1.jpeg
- Supplementary Material 3/Exposureú║inflammatory cytokinesú1⁄4Outcomeú║Scoliosis - ╕▒▒╛/IL5/Supplementary Material 3 IL5    1.xlsx
- Supplementary Material 3/Exposureú║inflammatory cytokinesú1⁄4Outcomeú║Scoliosis - ╕▒▒╛/IL5/Supplementary Material 3 IL5    2.jpeg
- Supplementary Material 3/Exposureú║inflammatory cytokinesú1⁄4Outcomeú║Scoliosis - ╕▒▒╛/IL5/Supplementary Material 3 IL5    2.xlsx
- Supplementary Material 3/Exposureú║inflammatory cytokinesú1⁄4Outcomeú║Scoliosis - ╕▒▒╛/IL5/Supplementary Material 3 IL5    3.jpeg
- Supplementary Material 3/Exposureú║inflammatory cytokinesú1⁄4Outcomeú║Scoliosis - ╕▒▒╛/IL5/Supplementary Material 3 IL5    4.jpeg
- Supplementary Material 3/Exposureú║inflammatory cytokinesú1⁄4Outcomeú║Scoliosis - ╕▒▒╛/IL6/
- Supplementary Material 3/Exposureú║inflammatory cytokinesú1⁄4Outcomeú║Scoliosis - ╕▒▒╛/IL6/Supplementary Material 3 IL6    1.jpeg
- Supplementary Material 3/Exposureú║inflammatory cytokinesú1⁄4Outcomeú║Scoliosis - ╕▒▒╛/IL6/Supplementary Material 3 IL6    1.xlsx
- Supplementary Material 3/Exposureú║inflammatory cytokinesú1⁄4Outcomeú║Scoliosis - ╕▒▒╛/IL6/Supplementary Material 3 IL6    2.jpeg
- Supplementary Material 3/Exposureú║inflammatory cytokinesú1⁄4Outcomeú║Scoliosis - ╕▒▒╛/IL6/Supplementary Material 3 IL6    2.xlsx
- Supplementary Material 3/Exposureú║inflammatory cytokinesú1⁄4Outcomeú║Scoliosis - ╕▒▒╛/IL6/Supplementary Material 3 IL6    3.jpeg
- Supplementary Material 3/Exposureú║inflammatory cytokinesú1⁄4Outcomeú║Scoliosis - ╕▒▒╛/IL6/Supplementary Material 3 IL6    4.jpeg
- Supplementary Material 3/Exposureú║inflammatory cytokinesú1⁄4Outcomeú║Scoliosis - ╕▒▒╛/IL7/
- Supplementary Material 3/Exposureú║inflammatory cytokinesú1⁄4Outcomeú║Scoliosis - ╕▒▒╛/IL7/Supplementary Material 3 IL7    1.jpeg
- Supplementary Material 3/Exposureú║inflammatory cytokinesú1⁄4Outcomeú║Scoliosis - ╕▒▒╛/IL7/Supplementary Material 3 IL7    1.xlsx
- Supplementary Material 3/Exposureú║inflammatory cytokinesú1⁄4Outcomeú║Scoliosis - ╕▒▒╛/IL7/Supplementary Material 3 IL7    2.jpeg
- Supplementary Material 3/Exposureú║inflammatory cytokinesú1⁄4Outcomeú║Scoliosis - ╕▒▒╛/IL7/Supplementary Material 3 IL7    2.xlsx
- Supplementary Material 3/Exposureú║inflammatory cytokinesú1⁄4Outcomeú║Scoliosis - ╕▒▒╛/IL7/Supplementary Material 3 IL7    3.jpeg
- Supplementary Material 3/Exposureú║inflammatory cytokinesú1⁄4Outcomeú║Scoliosis - ╕▒▒╛/IL7/Supplementary Material 3 IL7    4.jpeg
- Supplementary Material 3/Exposureú║inflammatory cytokinesú1⁄4Outcomeú║Scoliosis - ╕▒▒╛/IL8/
- Supplementary Material 3/Exposureú║inflammatory cytokinesú1⁄4Outcomeú║Scoliosis - ╕▒▒╛/IL8/Supplementary Material 3 IL8    1.jpeg
- Supplementary Material 3/Exposureú║inflammatory cytokinesú1⁄4Outcomeú║Scoliosis - ╕▒▒╛/IL8/Supplementary Material 3 IL8    1.xlsx
- Supplementary Material 3/Exposureú║inflammatory cytokinesú1⁄4Outcomeú║Scoliosis - ╕▒▒╛/IL8/Supplementary Material 3 IL8    2.jpeg
- Supplementary Material 3/Exposureú║inflammatory cytokinesú1⁄4Outcomeú║Scoliosis - ╕▒▒╛/IL8/Supplementary Material 3 IL8    2.xlsx
- Supplementary Material 3/Exposureú║inflammatory cytokinesú1⁄4Outcomeú║Scoliosis - ╕▒▒╛/IL8/Supplementary Material 3 IL8    3.jpeg
- Supplementary Material 3/Exposureú║inflammatory cytokinesú1⁄4Outcomeú║Scoliosis - ╕▒▒╛/IL8/Supplementary Material 3 IL8    4.jpeg
- Supplementary Material 3/Exposureú║inflammatory cytokinesú1⁄4Outcomeú║Scoliosis - ╕▒▒╛/IL9/
- Supplementary Material 3/Exposureú║inflammatory cytokinesú1⁄4Outcomeú║Scoliosis - ╕▒▒╛/IL9/Supplementary Material 3 IL9    1.jpeg
- Supplementary Material 3/Exposureú║inflammatory cytokinesú1⁄4Outcomeú║Scoliosis - ╕▒▒╛/IL9/Supplementary Material 3 IL9    1.xlsx
- Supplementary Material 3/Exposureú║inflammatory cytokinesú1⁄4Outcomeú║Scoliosis - ╕▒▒╛/IL9/Supplementary Material 3 IL9    2.jpeg
- Supplementary Material 3/Exposureú║inflammatory cytokinesú1⁄4Outcomeú║Scoliosis - ╕▒▒╛/IL9/Supplementary Material 3 IL9    2.xlsx
- Supplementary Material 3/Exposureú║inflammatory cytokinesú1⁄4Outcomeú║Scoliosis - ╕▒▒╛/IL9/Supplementary Material 3 IL9    3.jpeg
- Supplementary Material 3/Exposureú║inflammatory cytokinesú1⁄4Outcomeú║Scoliosis - ╕▒▒╛/IL9/Supplementary Material 3 IL9    4.jpeg
- Supplementary Material 3/Exposureú║inflammatory cytokinesú1⁄4Outcomeú║Scoliosis - ╕▒▒╛/IP10/
- Supplementary Material 3/Exposureú║inflammatory cytokinesú1⁄4Outcomeú║Scoliosis - ╕▒▒╛/IP10/Supplementary Material 3 IP10    1.jpeg
- Supplementary Material 3/Exposureú║inflammatory cytokinesú1⁄4Outcomeú║Scoliosis - ╕▒▒╛/IP10/Supplementary Material 3 IP10    1.xlsx
- Supplementary Material 3/Exposureú║inflammatory cytokinesú1⁄4Outcomeú║Scoliosis - ╕▒▒╛/IP10/Supplementary Material 3 IP10    2.jpeg
- Supplementary Material 3/Exposureú║inflammatory cytokinesú1⁄4Outcomeú║Scoliosis - ╕▒▒╛/IP10/Supplementary Material 3 IP10    2.xlsx
- Supplementary Material 3/Exposureú║inflammatory cytokinesú1⁄4Outcomeú║Scoliosis - ╕▒▒╛/IP10/Supplementary Material 3 IP10    3.jpeg
- Supplementary Material 3/Exposureú║inflammatory cytokinesú1⁄4Outcomeú║Scoliosis - ╕▒▒╛/IP10/Supplementary Material 3 IP10    4.jpeg
- Supplementary Material 3/Exposureú║inflammatory cytokinesú1⁄4Outcomeú║Scoliosis - ╕▒▒╛/MCP1/
- Supplementary Material 3/Exposureú║inflammatory cytokinesú1⁄4Outcomeú║Scoliosis - ╕▒▒╛/MCP1/Supplementary Material 3 MCP1    1.jpeg
- Supplementary Material 3/Exposureú║inflammatory cytokinesú1⁄4Outcomeú║Scoliosis - ╕▒▒╛/MCP1/Supplementary Material 3 MCP1    1.xlsx
- Supplementary Material 3/Exposureú║inflammatory cytokinesú1⁄4Outcomeú║Scoliosis - ╕▒▒╛/MCP1/Supplementary Material 3 MCP1    2.jpeg
- Supplementary Material 3/Exposureú║inflammatory cytokinesú1⁄4Outcomeú║Scoliosis - ╕▒▒╛/MCP1/Supplementary Material 3 MCP1    2.xlsx
- Supplementary Material 3/Exposureú║inflammatory cytokinesú1⁄4Outcomeú║Scoliosis - ╕▒▒╛/MCP1/Supplementary Material 3 MCP1    3.jpeg
- Supplementary Material 3/Exposureú║inflammatory cytokinesú1⁄4Outcomeú║Scoliosis - ╕▒▒╛/MCP1/Supplementary Material 3 MCP1    4.jpeg
- Supplementary Material 3/Exposureú║inflammatory cytokinesú1⁄4Outcomeú║Scoliosis - ╕▒▒╛/MCP3/
- Supplementary Material 3/Exposureú║inflammatory cytokinesú1⁄4Outcomeú║Scoliosis - ╕▒▒╛/MCP3/Supplementary Material 3 MCP3    1.jpeg
- Supplementary Material 3/Exposureú║inflammatory cytokinesú1⁄4Outcomeú║Scoliosis - ╕▒▒╛/MCP3/Supplementary Material 3 MCP3    1.xlsx
- Supplementary Material 3/Exposureú║inflammatory cytokinesú1⁄4Outcomeú║Scoliosis - ╕▒▒╛/MCP3/Supplementary Material 3 MCP3    2.jpeg
- Supplementary Material 3/Exposureú║inflammatory cytokinesú1⁄4Outcomeú║Scoliosis - ╕▒▒╛/MCP3/Supplementary Material 3 MCP3    2.xlsx
- Supplementary Material 3/Exposureú║inflammatory cytokinesú1⁄4Outcomeú║Scoliosis - ╕▒▒╛/MCP3/Supplementary Material 3 MCP3    3.jpeg
- Supplementary Material 3/Exposureú║inflammatory cytokinesú1⁄4Outcomeú║Scoliosis - ╕▒▒╛/MCP3/Supplementary Material 3 MCP3    4.jpeg
- Supplementary Material 3/Exposureú║inflammatory cytokinesú1⁄4Outcomeú║Scoliosis - ╕▒▒╛/MCSF/
- Supplementary Material 3/Exposureú║inflammatory cytokinesú1⁄4Outcomeú║Scoliosis - ╕▒▒╛/MCSF/Supplementary Material 3 MCSF    1.jpeg
- Supplementary Material 3/Exposureú║inflammatory cytokinesú1⁄4Outcomeú║Scoliosis - ╕▒▒╛/MCSF/Supplementary Material 3 MCSF    1.xlsx
- Supplementary Material 3/Exposureú║inflammatory cytokinesú1⁄4Outcomeú║Scoliosis - ╕▒▒╛/MCSF/Supplementary Material 3 MCSF    2.jpeg
- Supplementary Material 3/Exposureú║inflammatory cytokinesú1⁄4Outcomeú║Scoliosis - ╕▒▒╛/MCSF/Supplementary Material 3 MCSF    2.xlsx
- Supplementary Material 3/Exposureú║inflammatory cytokinesú1⁄4Outcomeú║Scoliosis - ╕▒▒╛/MCSF/Supplementary Material 3 MCSF    3.jpeg
- Supplementary Material 3/Exposureú║inflammatory cytokinesú1⁄4Outcomeú║Scoliosis - ╕▒▒╛/MCSF/Supplementary Material 3 MCSF    4.jpeg
- Supplementary Material 3/Exposureú║inflammatory cytokinesú1⁄4Outcomeú║Scoliosis - ╕▒▒╛/MIF/
- Supplementary Material 3/Exposureú║inflammatory cytokinesú1⁄4Outcomeú║Scoliosis - ╕▒▒╛/MIF/Supplementary Material 3 MIF    1.jpeg
- Supplementary Material 3/Exposureú║inflammatory cytokinesú1⁄4Outcomeú║Scoliosis - ╕▒▒╛/MIF/Supplementary Material 3 MIF    1.xlsx
- Supplementary Material 3/Exposureú║inflammatory cytokinesú1⁄4Outcomeú║Scoliosis - ╕▒▒╛/MIF/Supplementary Material 3 MIF    2.jpeg
- Supplementary Material 3/Exposureú║inflammatory cytokinesú1⁄4Outcomeú║Scoliosis - ╕▒▒╛/MIF/Supplementary Material 3 MIF    2.xlsx
- Supplementary Material 3/Exposureú║inflammatory cytokinesú1⁄4Outcomeú║Scoliosis - ╕▒▒╛/MIF/Supplementary Material 3 MIF    3.jpeg
- Supplementary Material 3/Exposureú║inflammatory cytokinesú1⁄4Outcomeú║Scoliosis - ╕▒▒╛/MIF/Supplementary Material 3 MIF    4.jpeg
- Supplementary Material 3/Exposureú║inflammatory cytokinesú1⁄4Outcomeú║Scoliosis - ╕▒▒╛/MIG/
- Supplementary Material 3/Exposureú║inflammatory cytokinesú1⁄4Outcomeú║Scoliosis - ╕▒▒╛/MIG/Supplementary Material 3 MIG    1.jpeg
- Supplementary Material 3/Exposureú║inflammatory cytokinesú1⁄4Outcomeú║Scoliosis - ╕▒▒╛/MIG/Supplementary Material 3 MIG    1.xlsx
- Supplementary Material 3/Exposureú║inflammatory cytokinesú1⁄4Outcomeú║Scoliosis - ╕▒▒╛/MIG/Supplementary Material 3 MIG    2.jpeg
- Supplementary Material 3/Exposureú║inflammatory cytokinesú1⁄4Outcomeú║Scoliosis - ╕▒▒╛/MIG/Supplementary Material 3 MIG    2.xlsx
- Supplementary Material 3/Exposureú║inflammatory cytokinesú1⁄4Outcomeú║Scoliosis - ╕▒▒╛/MIG/Supplementary Material 3 MIG    3.jpeg
- Supplementary Material 3/Exposureú║inflammatory cytokinesú1⁄4Outcomeú║Scoliosis - ╕▒▒╛/MIG/Supplementary Material 3 MIG    4.jpeg
- Supplementary Material 3/Exposureú║inflammatory cytokinesú1⁄4Outcomeú║Scoliosis - ╕▒▒╛/MIP1 A/
- Supplementary Material 3/Exposureú║inflammatory cytokinesú1⁄4Outcomeú║Scoliosis - ╕▒▒╛/MIP1 A/Supplementary Material 3 MIP1 A    1.jpeg
- Supplementary Material 3/Exposureú║inflammatory cytokinesú1⁄4Outcomeú║Scoliosis - ╕▒▒╛/MIP1 A/Supplementary Material 3 MIP1 A    1.xlsx
- Supplementary Material 3/Exposureú║inflammatory cytokinesú1⁄4Outcomeú║Scoliosis - ╕▒▒╛/MIP1 A/Supplementary Material 3 MIP1 A    2.jpeg
- Supplementary Material 3/Exposureú║inflammatory cytokinesú1⁄4Outcomeú║Scoliosis - ╕▒▒╛/MIP1 A/Supplementary Material 3 MIP1 A    2.xlsx
- Supplementary Material 3/Exposureú║inflammatory cytokinesú1⁄4Outcomeú║Scoliosis - ╕▒▒╛/MIP1 A/Supplementary Material 3 MIP1 A    3.jpeg
- Supplementary Material 3/Exposureú║inflammatory cytokinesú1⁄4Outcomeú║Scoliosis - ╕▒▒╛/MIP1 A/Supplementary Material 3 MIP1 A    4.jpeg
- Supplementary Material 3/Exposureú║inflammatory cytokinesú1⁄4Outcomeú║Scoliosis - ╕▒▒╛/MIP1 B/
- Supplementary Material 3/Exposureú║inflammatory cytokinesú1⁄4Outcomeú║Scoliosis - ╕▒▒╛/MIP1 B/Supplementary Material 3 MIP1 B    1.jpeg
- Supplementary Material 3/Exposureú║inflammatory cytokinesú1⁄4Outcomeú║Scoliosis - ╕▒▒╛/MIP1 B/Supplementary Material 3 MIP1 B    1.xlsx
- Supplementary Material 3/Exposureú║inflammatory cytokinesú1⁄4Outcomeú║Scoliosis - ╕▒▒╛/MIP1 B/Supplementary Material 3 MIP1 B    2.jpeg
- Supplementary Material 3/Exposureú║inflammatory cytokinesú1⁄4Outcomeú║Scoliosis - ╕▒▒╛/MIP1 B/Supplementary Material 3 MIP1 B    2.xlsx
- Supplementary Material 3/Exposureú║inflammatory cytokinesú1⁄4Outcomeú║Scoliosis - ╕▒▒╛/MIP1 B/Supplementary Material 3 MIP1 B    3.jpeg
- Supplementary Material 3/Exposureú║inflammatory cytokinesú1⁄4Outcomeú║Scoliosis - ╕▒▒╛/MIP1 B/Supplementary Material 3 MIP1 B    4.jpeg
- Supplementary Material 3/Exposureú║inflammatory cytokinesú1⁄4Outcomeú║Scoliosis - ╕▒▒╛/PDGFbb/
- Supplementary Material 3/Exposureú║inflammatory cytokinesú1⁄4Outcomeú║Scoliosis - ╕▒▒╛/PDGFbb/Supplementary Material 3 PDGFbb    1.jpeg
- Supplementary Material 3/Exposureú║inflammatory cytokinesú1⁄4Outcomeú║Scoliosis - ╕▒▒╛/PDGFbb/Supplementary Material 3 PDGFbb    1.xlsx
- Supplementary Material 3/Exposureú║inflammatory cytokinesú1⁄4Outcomeú║Scoliosis - ╕▒▒╛/PDGFbb/Supplementary Material 3 PDGFbb    2.jpeg
- Supplementary Material 3/Exposureú║inflammatory cytokinesú1⁄4Outcomeú║Scoliosis - ╕▒▒╛/PDGFbb/Supplementary Material 3 PDGFbb    2.xlsx
- Supplementary Material 3/Exposureú║inflammatory cytokinesú1⁄4Outcomeú║Scoliosis - ╕▒▒╛/PDGFbb/Supplementary Material 3 PDGFbb    3.jpeg
- Supplementary Material 3/Exposureú║inflammatory cytokinesú1⁄4Outcomeú║Scoliosis - ╕▒▒╛/PDGFbb/Supplementary Material 3 PDGFbb    4.jpeg
- Supplementary Material 3/Exposureú║inflammatory cytokinesú1⁄4Outcomeú║Scoliosis - ╕▒▒╛/RANTES/
- Supplementary Material 3/Exposureú║inflammatory cytokinesú1⁄4Outcomeú║Scoliosis - ╕▒▒╛/RANTES/Supplementary Material 3 RANTES    1.jpeg
- Supplementary Material 3/Exposureú║inflammatory cytokinesú1⁄4Outcomeú║Scoliosis - ╕▒▒╛/RANTES/Supplementary Material 3 RANTES    1.xlsx
- Supplementary Material 3/Exposureú║inflammatory cytokinesú1⁄4Outcomeú║Scoliosis - ╕▒▒╛/RANTES/Supplementary Material 3 RANTES    2.jpeg
- Supplementary Material 3/Exposureú║inflammatory cytokinesú1⁄4Outcomeú║Scoliosis - ╕▒▒╛/RANTES/Supplementary Material 3 RANTES    2.xlsx
- Supplementary Material 3/Exposureú║inflammatory cytokinesú1⁄4Outcomeú║Scoliosis - ╕▒▒╛/RANTES/Supplementary Material 3 RANTES    3.jpeg
- Supplementary Material 3/Exposureú║inflammatory cytokinesú1⁄4Outcomeú║Scoliosis - ╕▒▒╛/RANTES/Supplementary Material 3 RANTES    4.jpeg
- Supplementary Material 3/Exposureú║inflammatory cytokinesú1⁄4Outcomeú║Scoliosis - ╕▒▒╛/RETN/
- Supplementary Material 3/Exposureú║inflammatory cytokinesú1⁄4Outcomeú║Scoliosis - ╕▒▒╛/RETN/Supplementary Material 3 RETN    1.jpeg
- Supplementary Material 3/Exposureú║inflammatory cytokinesú1⁄4Outcomeú║Scoliosis - ╕▒▒╛/RETN/Supplementary Material 3 RETN    1.xlsx
- Supplementary Material 3/Exposureú║inflammatory cytokinesú1⁄4Outcomeú║Scoliosis - ╕▒▒╛/RETN/Supplementary Material 3 RETN    2.jpeg
- Supplementary Material 3/Exposureú║inflammatory cytokinesú1⁄4Outcomeú║Scoliosis - ╕▒▒╛/RETN/Supplementary Material 3 RETN    2.xlsx
- Supplementary Material 3/Exposureú║inflammatory cytokinesú1⁄4Outcomeú║Scoliosis - ╕▒▒╛/RETN/Supplementary Material 3 RETN    3.jpeg
- Supplementary Material 3/Exposureú║inflammatory cytokinesú1⁄4Outcomeú║Scoliosis - ╕▒▒╛/RETN/Supplementary Material 3 RETN    4.jpeg
- Supplementary Material 3/Exposureú║inflammatory cytokinesú1⁄4Outcomeú║Scoliosis - ╕▒▒╛/SCF/
- Supplementary Material 3/Exposureú║inflammatory cytokinesú1⁄4Outcomeú║Scoliosis - ╕▒▒╛/SCF/Supplementary Material 3 SCF    1.jpeg
- Supplementary Material 3/Exposureú║inflammatory cytokinesú1⁄4Outcomeú║Scoliosis - ╕▒▒╛/SCF/Supplementary Material 3 SCF    1.xlsx
- Supplementary Material 3/Exposureú║inflammatory cytokinesú1⁄4Outcomeú║Scoliosis - ╕▒▒╛/SCF/Supplementary Material 3 SCF    2.jpeg
- Supplementary Material 3/Exposureú║inflammatory cytokinesú1⁄4Outcomeú║Scoliosis - ╕▒▒╛/SCF/Supplementary Material 3 SCF    2.xlsx
- Supplementary Material 3/Exposureú║inflammatory cytokinesú1⁄4Outcomeú║Scoliosis - ╕▒▒╛/SCF/Supplementary Material 3 SCF    3.jpeg
- Supplementary Material 3/Exposureú║inflammatory cytokinesú1⁄4Outcomeú║Scoliosis - ╕▒▒╛/SCF/Supplementary Material 3 SCF    4.jpeg
- Supplementary Material 3/Exposureú║inflammatory cytokinesú1⁄4Outcomeú║Scoliosis - ╕▒▒╛/SCGF B/
- Supplementary Material 3/Exposureú║inflammatory cytokinesú1⁄4Outcomeú║Scoliosis - ╕▒▒╛/SCGF B/Supplementary Material 3 SCGF B    1.jpeg
- Supplementary Material 3/Exposureú║inflammatory cytokinesú1⁄4Outcomeú║Scoliosis - ╕▒▒╛/SCGF B/Supplementary Material 3 SCGF B    1.xlsx
- Supplementary Material 3/Exposureú║inflammatory cytokinesú1⁄4Outcomeú║Scoliosis - ╕▒▒╛/SCGF B/Supplementary Material 3 SCGF B    2.jpeg
- Supplementary Material 3/Exposureú║inflammatory cytokinesú1⁄4Outcomeú║Scoliosis - ╕▒▒╛/SCGF B/Supplementary Material 3 SCGF B    2.xlsx
- Supplementary Material 3/Exposureú║inflammatory cytokinesú1⁄4Outcomeú║Scoliosis - ╕▒▒╛/SCGF B/Supplementary Material 3 SCGF B    3.jpeg
- Supplementary Material 3/Exposureú║inflammatory cytokinesú1⁄4Outcomeú║Scoliosis - ╕▒▒╛/SCGF B/Supplementary Material 3 SCGF B    4.jpeg
- Supplementary Material 3/Exposureú║inflammatory cytokinesú1⁄4Outcomeú║Scoliosis - ╕▒▒╛/SDF1 A/
- Supplementary Material 3/Exposureú║inflammatory cytokinesú1⁄4Outcomeú║Scoliosis - ╕▒▒╛/SDF1 A/Supplementary Material 3 SDF1 A    1.jpeg
- Supplementary Material 3/Exposureú║inflammatory cytokinesú1⁄4Outcomeú║Scoliosis - ╕▒▒╛/SDF1 A/Supplementary Material 3 SDF1 A    1.xlsx
- Supplementary Material 3/Exposureú║inflammatory cytokinesú1⁄4Outcomeú║Scoliosis - ╕▒▒╛/SDF1 A/Supplementary Material 3 SDF1 A    2.jpeg
- Supplementary Material 3/Exposureú║inflammatory cytokinesú1⁄4Outcomeú║Scoliosis - ╕▒▒╛/SDF1 A/Supplementary Material 3 SDF1 A    2.xlsx
- Supplementary Material 3/Exposureú║inflammatory cytokinesú1⁄4Outcomeú║Scoliosis - ╕▒▒╛/SDF1 A/Supplementary Material 3 SDF1 A    3.jpeg
- Supplementary Material 3/Exposureú║inflammatory cytokinesú1⁄4Outcomeú║Scoliosis - ╕▒▒╛/SDF1 A/Supplementary Material 3 SDF1 A    4.jpeg
- Supplementary Material 3/Exposureú║inflammatory cytokinesú1⁄4Outcomeú║Scoliosis - ╕▒▒╛/TNF A/
- Supplementary Material 3/Exposureú║inflammatory cytokinesú1⁄4Outcomeú║Scoliosis - ╕▒▒╛/TNF A/Supplementary Material 3 TNF A    1.jpeg
- Supplementary Material 3/Exposureú║inflammatory cytokinesú1⁄4Outcomeú║Scoliosis - ╕▒▒╛/TNF A/Supplementary Material 3 TNF A    1.xlsx
- Supplementary Material 3/Exposureú║inflammatory cytokinesú1⁄4Outcomeú║Scoliosis - ╕▒▒╛/TNF A/Supplementary Material 3 TNF A    2.jpeg
- Supplementary Material 3/Exposureú║inflammatory cytokinesú1⁄4Outcomeú║Scoliosis - ╕▒▒╛/TNF A/Supplementary Material 3 TNF A    2.xlsx
- Supplementary Material 3/Exposureú║inflammatory cytokinesú1⁄4Outcomeú║Scoliosis - ╕▒▒╛/TNF A/Supplementary Material 3 TNF A    3.jpeg
- Supplementary Material 3/Exposureú║inflammatory cytokinesú1⁄4Outcomeú║Scoliosis - ╕▒▒╛/TNF A/Supplementary Material 3 TNF A    4.jpeg
- Supplementary Material 3/Exposureú║inflammatory cytokinesú1⁄4Outcomeú║Scoliosis - ╕▒▒╛/TNF B/
- Supplementary Material 3/Exposureú║inflammatory cytokinesú1⁄4Outcomeú║Scoliosis - ╕▒▒╛/TNF B/Supplementary Material 3 TNF B    1.jpeg
- Supplementary Material 3/Exposureú║inflammatory cytokinesú1⁄4Outcomeú║Scoliosis - ╕▒▒╛/TNF B/Supplementary Material 3 TNF B    1.xlsx
- Supplementary Material 3/Exposureú║inflammatory cytokinesú1⁄4Outcomeú║Scoliosis - ╕▒▒╛/TNF B/Supplementary Material 3 TNF B    2.jpeg
- Supplementary Material 3/Exposureú║inflammatory cytokinesú1⁄4Outcomeú║Scoliosis - ╕▒▒╛/TNF B/Supplementary Material 3 TNF B    2.xlsx
- Supplementary Material 3/Exposureú║inflammatory cytokinesú1⁄4Outcomeú║Scoliosis - ╕▒▒╛/TNF B/Supplementary Material 3 TNF B    3.jpeg
- Supplementary Material 3/Exposureú║inflammatory cytokinesú1⁄4Outcomeú║Scoliosis - ╕▒▒╛/TNF B/Supplementary Material 3 TNF B    4.jpeg
- Supplementary Material 3/Exposureú║inflammatory cytokinesú1⁄4Outcomeú║Scoliosis - ╕▒▒╛/TRAIL/
- Supplementary Material 3/Exposureú║inflammatory cytokinesú1⁄4Outcomeú║Scoliosis - ╕▒▒╛/TRAIL/Supplementary Material 3 TRAIL    1.jpeg
- Supplementary Material 3/Exposureú║inflammatory cytokinesú1⁄4Outcomeú║Scoliosis - ╕▒▒╛/TRAIL/Supplementary Material 3 TRAIL    1.xlsx
- Supplementary Material 3/Exposureú║inflammatory cytokinesú1⁄4Outcomeú║Scoliosis - ╕▒▒╛/TRAIL/Supplementary Material 3 TRAIL    2.jpeg
- Supplementary Material 3/Exposureú║inflammatory cytokinesú1⁄4Outcomeú║Scoliosis - ╕▒▒╛/TRAIL/Supplementary Material 3 TRAIL    2.xlsx
- Supplementary Material 3/Exposureú║inflammatory cytokinesú1⁄4Outcomeú║Scoliosis - ╕▒▒╛/TRAIL/Supplementary Material 3 TRAIL    3.jpeg
- Supplementary Material 3/Exposureú║inflammatory cytokinesú1⁄4Outcomeú║Scoliosis - ╕▒▒╛/TRAIL/Supplementary Material 3 TRAIL    4.jpeg
- Supplementary Material 3/Exposureú║inflammatory cytokinesú1⁄4Outcomeú║Scoliosis - ╕▒▒╛/VC/
- Supplementary Material 3/Exposureú║inflammatory cytokinesú1⁄4Outcomeú║Scoliosis - ╕▒▒╛/VC/Supplementary Material 3 VC    1.jpeg
- Supplementary Material 3/Exposureú║inflammatory cytokinesú1⁄4Outcomeú║Scoliosis - ╕▒▒╛/VC/Supplementary Material 3 VC    1.xlsx
- Supplementary Material 3/Exposureú║inflammatory cytokinesú1⁄4Outcomeú║Scoliosis - ╕▒▒╛/VC/Supplementary Material 3 VC    2.jpeg
- Supplementary Material 3/Exposureú║inflammatory cytokinesú1⁄4Outcomeú║Scoliosis - ╕▒▒╛/VC/Supplementary Material 3 VC    2.xlsx
- Supplementary Material 3/Exposureú║inflammatory cytokinesú1⁄4Outcomeú║Scoliosis - ╕▒▒╛/VC/Supplementary Material 3 VC    3.jpeg
- Supplementary Material 3/Exposureú║inflammatory cytokinesú1⁄4Outcomeú║Scoliosis - ╕▒▒╛/VC/Supplementary Material 3 VC    4.jpeg
- Supplementary Material 3/Exposureú║inflammatory cytokinesú1⁄4Outcomeú║Scoliosis - ╕▒▒╛/VD/
- Supplementary Material 3/Exposureú║inflammatory cytokinesú1⁄4Outcomeú║Scoliosis - ╕▒▒╛/VD/Supplementary Material 3 VD    1.jpeg
- Supplementary Material 3/Exposureú║inflammatory cytokinesú1⁄4Outcomeú║Scoliosis - ╕▒▒╛/VD/Supplementary Material 3 VD    1.xlsx
- Supplementary Material 3/Exposureú║inflammatory cytokinesú1⁄4Outcomeú║Scoliosis - ╕▒▒╛/VD/Supplementary Material 3 VD    2.jpeg
- Supplementary Material 3/Exposureú║inflammatory cytokinesú1⁄4Outcomeú║Scoliosis - ╕▒▒╛/VD/Supplementary Material 3 VD    2.xlsx
- Supplementary Material 3/Exposureú║inflammatory cytokinesú1⁄4Outcomeú║Scoliosis - ╕▒▒╛/VD/Supplementary Material 3 VD    3.jpeg
- Supplementary Material 3/Exposureú║inflammatory cytokinesú1⁄4Outcomeú║Scoliosis - ╕▒▒╛/VD/Supplementary Material 3 VD    4.jpeg
- Supplementary Material 3/Exposureú║inflammatory cytokinesú1⁄4Outcomeú║Scoliosis - ╕▒▒╛/VEGF/
[truncated: 13 more entries]
