# Supplementary material for: Investigating the causal links between inflammatory cytokines and scoliosis through bidirectional Mendelian randomization analysis
Source: JOR Spine. 2024 Dec 11;7(4):e70019. doi: 10.1002/jsp2.70019 (PMC11632254; doi:10.1002/jsp2.70019)
Supplement: Supplementary file 3 — Supplementary Material 3. [file JSP2-7-e70019-s004.zip › Supplementary Material 3/Exposureú║inflammatory cytokinesú1⁄4Outcomeú║Scoliosis - ╕▒▒╛/IL1RA/Supplementary Material 3 IL1RA 1.xlsx]

## Sheet: Sheet 1
SNP	effect_allele.exposure	other_allele.exposure	effect_allele.outcome	other_allele.outcome	beta.exposure	beta.outcome	eaf.exposure	eaf.outcome	remove	palindromic	ambiguous	id.outcome	chr	pos	se.outcome	samplesize.outcome	pval.outcome	outcome	originalname.outcome	outcome.deprecated	mr_keep.outcome	data_source.outcome	proxy.outcome	target_snp.outcome	proxy_snp.outcome	target_a1.outcome	target_a2.outcome	proxy_a1.outcome	proxy_a2.outcome	chr.exposure	pval.exposure	samplesize.exposure	se.exposure	pos.exposure	id.exposure	exposure	mr_keep.exposure	pval_origin.exposure	data_source.exposure	action	mr_keep
rs1054402	C	T	C	T	-0.1311	0.0679		0.7504	FALSE	FALSE	FALSE	finn-b-M13_SCOLIOSIS	9	119163509	0.0486		0.1624	Scoliosis || id:finn-b-M13_SCOLIOSIS	Scoliosis	Scoliosis || ||	TRUE	igd								9	1.13201e-06	3638	0.027	119163509	ebi-a-GCST004447	|| id:ebi-a-GCST004447	TRUE	reported	igd	2	TRUE
rs11627423	C	A	C	A	-0.1171	-0.0177		0.3675	FALSE	FALSE	FALSE	finn-b-M13_SCOLIOSIS	14	33200623	0.0437		0.685499	Scoliosis || id:finn-b-M13_SCOLIOSIS	Scoliosis	Scoliosis || ||	TRUE	igd								14	2.115e-06	3638	0.0247	33200623	ebi-a-GCST004447	|| id:ebi-a-GCST004447	TRUE	reported	igd	2	TRUE
rs11869294	G	C	G	C	0.2274	0.0277		0.07819	FALSE	TRUE	TRUE	finn-b-M13_SCOLIOSIS	17	43857223	0.0788		0.725401	Scoliosis || id:finn-b-M13_SCOLIOSIS	Scoliosis	Scoliosis || ||	TRUE	igd								17	1.501e-06	3638	0.0474	43857223	ebi-a-GCST004447	|| id:ebi-a-GCST004447	TRUE	reported	igd	2	FALSE
rs12121840	T	C	T	C	0.2692	-0.0302		0.05085	FALSE	FALSE	FALSE	finn-b-M13_SCOLIOSIS	1	165541642	0.0962		0.753701	Scoliosis || id:finn-b-M13_SCOLIOSIS	Scoliosis	Scoliosis || ||	TRUE	igd								1	2.434e-06	3638	0.0571	165541642	ebi-a-GCST004447	|| id:ebi-a-GCST004447	TRUE	reported	igd	2	TRUE
rs147747784	C	G	C	G	0.3651	0.0268		0.05089	FALSE	TRUE	TRUE	finn-b-M13_SCOLIOSIS	19	55118193	0.0994		0.787399	Scoliosis || id:finn-b-M13_SCOLIOSIS	Scoliosis	Scoliosis || ||	TRUE	igd								19	1.46201e-06	3638	0.0757	55118193	ebi-a-GCST004447	|| id:ebi-a-GCST004447	TRUE	reported	igd	2	FALSE
rs56134659	G	A	G	A	0.1117	0.0117		0.5003	FALSE	FALSE	FALSE	finn-b-M13_SCOLIOSIS	3	129059110	0.0421		0.780899	Scoliosis || id:finn-b-M13_SCOLIOSIS	Scoliosis	Scoliosis || ||	TRUE	igd	TRUE	rs56134659	rs13062925	G	A	T	G	3	2.44202e-06	3638	0.0237	129058985	ebi-a-GCST004447	|| id:ebi-a-GCST004447	TRUE	reported	igd	2	TRUE
rs61335305	A	C	A	C	0.4453	0.1946		0.01881	FALSE	FALSE	FALSE	finn-b-M13_SCOLIOSIS	15	66453074	0.1546		0.2082	Scoliosis || id:finn-b-M13_SCOLIOSIS	Scoliosis	Scoliosis || ||	TRUE	igd								15	1e-06	3638	0.0908	66453074	ebi-a-GCST004447	|| id:ebi-a-GCST004447	TRUE	reported	igd	2	TRUE
rs9623661	T	C	T	C	-0.1966	0.0491		0.08842	FALSE	FALSE	FALSE	finn-b-M13_SCOLIOSIS	22	43093376	0.0742		0.5081	Scoliosis || id:finn-b-M13_SCOLIOSIS	Scoliosis	Scoliosis || ||	TRUE	igd								22	3.86002e-06	3638	0.0426	43093376	ebi-a-GCST004447	|| id:ebi-a-GCST004447	TRUE	reported	igd	2	TRUE
