# Supplementary material for: Investigating the causal links between inflammatory cytokines and scoliosis through bidirectional Mendelian randomization analysis
Source: JOR Spine. 2024 Dec 11;7(4):e70019. doi: 10.1002/jsp2.70019 (PMC11632254; doi:10.1002/jsp2.70019)
Supplement: Supplementary file 3 — Supplementary Material 3. [file JSP2-7-e70019-s004.zip › Supplementary Material 3/Exposureú║inflammatory cytokinesú1⁄4Outcomeú║Scoliosis - ╕▒▒╛/IL7/Supplementary Material 3 IL7 1.xlsx]

## Sheet: Sheet 1
id.exposure	id.outcome	outcome	exposure	method	nsnp	b	se	pval	lo_ci	up_ci	or	or_lci95	or_uci95
ebi-a-GCST004451	finn-b-M13_SCOLIOSIS	Scoliosis || id:finn-b-M13_SCOLIOSIS	|| id:ebi-a-GCST004451	MR Egger	9	-0.158041	0.221134	0.497939	-0.591463	0.275381	0.853815	0.553517	1.31703
ebi-a-GCST004451	finn-b-M13_SCOLIOSIS	Scoliosis || id:finn-b-M13_SCOLIOSIS	|| id:ebi-a-GCST004451	Weighted median	9	-0.0748478	0.114473	0.51321	-0.299214	0.149519	0.927885	0.7414	1.16128
ebi-a-GCST004451	finn-b-M13_SCOLIOSIS	Scoliosis || id:finn-b-M13_SCOLIOSIS	|| id:ebi-a-GCST004451	Inverse variance weighted	9	-0.0924273	0.0874408	0.290499	-0.263811	0.0789566	0.911715	0.768119	1.08216
ebi-a-GCST004451	finn-b-M13_SCOLIOSIS	Scoliosis || id:finn-b-M13_SCOLIOSIS	|| id:ebi-a-GCST004451	Simple mode	9	-0.0622546	0.168916	0.722022	-0.393329	0.26882	0.939644	0.674807	1.30842
ebi-a-GCST004451	finn-b-M13_SCOLIOSIS	Scoliosis || id:finn-b-M13_SCOLIOSIS	|| id:ebi-a-GCST004451	Weighted mode	9	-0.0686218	0.121637	0.588113	-0.30703	0.169787	0.93368	0.735628	1.18505
