# Supplementary material for: Investigating the causal links between inflammatory cytokines and scoliosis through bidirectional Mendelian randomization analysis
Source: JOR Spine. 2024 Dec 11;7(4):e70019. doi: 10.1002/jsp2.70019 (PMC11632254; doi:10.1002/jsp2.70019)
Supplement: Supplementary file 4 — Supplementary Material 4. [file JSP2-7-e70019-s002.zip]

Archive with 310 entries (264 files):
- Supplementary Material 4/
- Supplementary Material 4/Exposureú║Scoliosisú1⁄4Outcomeú║inflammatory cytokines/
- Supplementary Material 4/Exposureú║Scoliosisú1⁄4Outcomeú║inflammatory cytokines/B NGF/
- Supplementary Material 4/Exposureú║Scoliosisú1⁄4Outcomeú║inflammatory cytokines/B NGF/Supplementary Material 4 B NGF    1.jpeg
- Supplementary Material 4/Exposureú║Scoliosisú1⁄4Outcomeú║inflammatory cytokines/B NGF/Supplementary Material 4 B NGF    1.xlsx
- Supplementary Material 4/Exposureú║Scoliosisú1⁄4Outcomeú║inflammatory cytokines/B NGF/Supplementary Material 4 B NGF    2.jpeg
- Supplementary Material 4/Exposureú║Scoliosisú1⁄4Outcomeú║inflammatory cytokines/B NGF/Supplementary Material 4 B NGF    2.xlsx
- Supplementary Material 4/Exposureú║Scoliosisú1⁄4Outcomeú║inflammatory cytokines/B NGF/Supplementary Material 4 B NGF    3.jpeg
- Supplementary Material 4/Exposureú║Scoliosisú1⁄4Outcomeú║inflammatory cytokines/B NGF/Supplementary Material 4 B NGF    4.jpeg
- Supplementary Material 4/Exposureú║Scoliosisú1⁄4Outcomeú║inflammatory cytokines/CTACK/
- Supplementary Material 4/Exposureú║Scoliosisú1⁄4Outcomeú║inflammatory cytokines/CTACK/Supplementary Material 4 CTACK    1.jpeg
- Supplementary Material 4/Exposureú║Scoliosisú1⁄4Outcomeú║inflammatory cytokines/CTACK/Supplementary Material 4 CTACK    1.xlsx
- Supplementary Material 4/Exposureú║Scoliosisú1⁄4Outcomeú║inflammatory cytokines/CTACK/Supplementary Material 4 CTACK    2.jpeg
- Supplementary Material 4/Exposureú║Scoliosisú1⁄4Outcomeú║inflammatory cytokines/CTACK/Supplementary Material 4 CTACK    2.xlsx
- Supplementary Material 4/Exposureú║Scoliosisú1⁄4Outcomeú║inflammatory cytokines/CTACK/Supplementary Material 4 CTACK    3.jpeg
- Supplementary Material 4/Exposureú║Scoliosisú1⁄4Outcomeú║inflammatory cytokines/CTACK/Supplementary Material 4 CTACK    4.jpeg
- Supplementary Material 4/Exposureú║Scoliosisú1⁄4Outcomeú║inflammatory cytokines/Eotaxin/
- Supplementary Material 4/Exposureú║Scoliosisú1⁄4Outcomeú║inflammatory cytokines/Eotaxin/Supplementary Material 4 Eotaxin    1.jpeg
- Supplementary Material 4/Exposureú║Scoliosisú1⁄4Outcomeú║inflammatory cytokines/Eotaxin/Supplementary Material 4 Eotaxin    1.xlsx
- Supplementary Material 4/Exposureú║Scoliosisú1⁄4Outcomeú║inflammatory cytokines/Eotaxin/Supplementary Material 4 Eotaxin    2.jpeg
- Supplementary Material 4/Exposureú║Scoliosisú1⁄4Outcomeú║inflammatory cytokines/Eotaxin/Supplementary Material 4 Eotaxin    2.xlsx
- Supplementary Material 4/Exposureú║Scoliosisú1⁄4Outcomeú║inflammatory cytokines/Eotaxin/Supplementary Material 4 Eotaxin    3.jpeg
- Supplementary Material 4/Exposureú║Scoliosisú1⁄4Outcomeú║inflammatory cytokines/Eotaxin/Supplementary Material 4 Eotaxin    4.jpeg
- Supplementary Material 4/Exposureú║Scoliosisú1⁄4Outcomeú║inflammatory cytokines/GCSF/
- Supplementary Material 4/Exposureú║Scoliosisú1⁄4Outcomeú║inflammatory cytokines/GCSF/Supplementary Material 4 GCSF    1.jpeg
- Supplementary Material 4/Exposureú║Scoliosisú1⁄4Outcomeú║inflammatory cytokines/GCSF/Supplementary Material 4 GCSF    1.xlsx
- Supplementary Material 4/Exposureú║Scoliosisú1⁄4Outcomeú║inflammatory cytokines/GCSF/Supplementary Material 4 GCSF    2.jpeg
- Supplementary Material 4/Exposureú║Scoliosisú1⁄4Outcomeú║inflammatory cytokines/GCSF/Supplementary Material 4 GCSF    2.xlsx
- Supplementary Material 4/Exposureú║Scoliosisú1⁄4Outcomeú║inflammatory cytokines/GCSF/Supplementary Material 4 GCSF    3.jpeg
- Supplementary Material 4/Exposureú║Scoliosisú1⁄4Outcomeú║inflammatory cytokines/GCSF/Supplementary Material 4 GCSF    4.jpeg
- Supplementary Material 4/Exposureú║Scoliosisú1⁄4Outcomeú║inflammatory cytokines/GRPa/
- Supplementary Material 4/Exposureú║Scoliosisú1⁄4Outcomeú║inflammatory cytokines/GRPa/Supplementary Material 4 GRPa    1.jpeg
- Supplementary Material 4/Exposureú║Scoliosisú1⁄4Outcomeú║inflammatory cytokines/GRPa/Supplementary Material 4 GRPa    1.xlsx
- Supplementary Material 4/Exposureú║Scoliosisú1⁄4Outcomeú║inflammatory cytokines/GRPa/Supplementary Material 4 GRPa    2.jpeg
- Supplementary Material 4/Exposureú║Scoliosisú1⁄4Outcomeú║inflammatory cytokines/GRPa/Supplementary Material 4 GRPa    2.xlsx
- Supplementary Material 4/Exposureú║Scoliosisú1⁄4Outcomeú║inflammatory cytokines/GRPa/Supplementary Material 4 GRPa    3.jpeg
- Supplementary Material 4/Exposureú║Scoliosisú1⁄4Outcomeú║inflammatory cytokines/GRPa/Supplementary Material 4 GRPa    4.jpeg
- Supplementary Material 4/Exposureú║Scoliosisú1⁄4Outcomeú║inflammatory cytokines/HGF/
- Supplementary Material 4/Exposureú║Scoliosisú1⁄4Outcomeú║inflammatory cytokines/HGF/Supplementary Material 4 HGF    1.jpeg
- Supplementary Material 4/Exposureú║Scoliosisú1⁄4Outcomeú║inflammatory cytokines/HGF/Supplementary Material 4 HGF    1.xlsx
- Supplementary Material 4/Exposureú║Scoliosisú1⁄4Outcomeú║inflammatory cytokines/HGF/Supplementary Material 4 HGF    2.jpeg
- Supplementary Material 4/Exposureú║Scoliosisú1⁄4Outcomeú║inflammatory cytokines/HGF/Supplementary Material 4 HGF    2.xlsx
- Supplementary Material 4/Exposureú║Scoliosisú1⁄4Outcomeú║inflammatory cytokines/HGF/Supplementary Material 4 HGF    3.jpeg
- Supplementary Material 4/Exposureú║Scoliosisú1⁄4Outcomeú║inflammatory cytokines/HGF/Supplementary Material 4 HGF    4.jpeg
- Supplementary Material 4/Exposureú║Scoliosisú1⁄4Outcomeú║inflammatory cytokines/IFN  Y/
- Supplementary Material 4/Exposureú║Scoliosisú1⁄4Outcomeú║inflammatory cytokines/IFN  Y/Supplementary Material 4 IFN  Y    1.jpeg
- Supplementary Material 4/Exposureú║Scoliosisú1⁄4Outcomeú║inflammatory cytokines/IFN  Y/Supplementary Material 4 IFN  Y    1.xlsx
- Supplementary Material 4/Exposureú║Scoliosisú1⁄4Outcomeú║inflammatory cytokines/IFN  Y/Supplementary Material 4 IFN  Y    2.jpeg
- Supplementary Material 4/Exposureú║Scoliosisú1⁄4Outcomeú║inflammatory cytokines/IFN  Y/Supplementary Material 4 IFN  Y    2.xlsx
- Supplementary Material 4/Exposureú║Scoliosisú1⁄4Outcomeú║inflammatory cytokines/IFN  Y/Supplementary Material 4 IFN  Y    3.jpeg
- Supplementary Material 4/Exposureú║Scoliosisú1⁄4Outcomeú║inflammatory cytokines/IFN  Y/Supplementary Material 4 IFN  Y    4.jpeg
- Supplementary Material 4/Exposureú║Scoliosisú1⁄4Outcomeú║inflammatory cytokines/IL1 B/
- Supplementary Material 4/Exposureú║Scoliosisú1⁄4Outcomeú║inflammatory cytokines/IL1 B/Supplementary Material 4 IL1 B    1.jpeg
- Supplementary Material 4/Exposureú║Scoliosisú1⁄4Outcomeú║inflammatory cytokines/IL1 B/Supplementary Material 4 IL1 B    1.xlsx
- Supplementary Material 4/Exposureú║Scoliosisú1⁄4Outcomeú║inflammatory cytokines/IL1 B/Supplementary Material 4 IL1 B    2.jpeg
- Supplementary Material 4/Exposureú║Scoliosisú1⁄4Outcomeú║inflammatory cytokines/IL1 B/Supplementary Material 4 IL1 B    2.xlsx
- Supplementary Material 4/Exposureú║Scoliosisú1⁄4Outcomeú║inflammatory cytokines/IL1 B/Supplementary Material 4 IL1 B    3.jpeg
- Supplementary Material 4/Exposureú║Scoliosisú1⁄4Outcomeú║inflammatory cytokines/IL1 B/Supplementary Material 4 IL1 B    4.jpeg
- Supplementary Material 4/Exposureú║Scoliosisú1⁄4Outcomeú║inflammatory cytokines/IL10/
- Supplementary Material 4/Exposureú║Scoliosisú1⁄4Outcomeú║inflammatory cytokines/IL10/Supplementary Material 4 IL10    1.jpeg
- Supplementary Material 4/Exposureú║Scoliosisú1⁄4Outcomeú║inflammatory cytokines/IL10/Supplementary Material 4 IL10    1.xlsx
- Supplementary Material 4/Exposureú║Scoliosisú1⁄4Outcomeú║inflammatory cytokines/IL10/Supplementary Material 4 IL10    2.jpeg
- Supplementary Material 4/Exposureú║Scoliosisú1⁄4Outcomeú║inflammatory cytokines/IL10/Supplementary Material 4 IL10    2.xlsx
- Supplementary Material 4/Exposureú║Scoliosisú1⁄4Outcomeú║inflammatory cytokines/IL10/Supplementary Material 4 IL10    3.jpeg
- Supplementary Material 4/Exposureú║Scoliosisú1⁄4Outcomeú║inflammatory cytokines/IL10/Supplementary Material 4 IL10    4.jpeg
- Supplementary Material 4/Exposureú║Scoliosisú1⁄4Outcomeú║inflammatory cytokines/IL12p70/
- Supplementary Material 4/Exposureú║Scoliosisú1⁄4Outcomeú║inflammatory cytokines/IL12p70/Supplementary Material 4 IL12p70    1.jpeg
- Supplementary Material 4/Exposureú║Scoliosisú1⁄4Outcomeú║inflammatory cytokines/IL12p70/Supplementary Material 4 IL12p70    1.xlsx
- Supplementary Material 4/Exposureú║Scoliosisú1⁄4Outcomeú║inflammatory cytokines/IL12p70/Supplementary Material 4 IL12p70    2.jpeg
- Supplementary Material 4/Exposureú║Scoliosisú1⁄4Outcomeú║inflammatory cytokines/IL12p70/Supplementary Material 4 IL12p70    2.xlsx
- Supplementary Material 4/Exposureú║Scoliosisú1⁄4Outcomeú║inflammatory cytokines/IL12p70/Supplementary Material 4 IL12p70    3.jpeg
- Supplementary Material 4/Exposureú║Scoliosisú1⁄4Outcomeú║inflammatory cytokines/IL12p70/Supplementary Material 4 IL12p70    4.jpeg
- Supplementary Material 4/Exposureú║Scoliosisú1⁄4Outcomeú║inflammatory cytokines/IL13/
- Supplementary Material 4/Exposureú║Scoliosisú1⁄4Outcomeú║inflammatory cytokines/IL13/Supplementary Material 4 IL13    1.jpeg
- Supplementary Material 4/Exposureú║Scoliosisú1⁄4Outcomeú║inflammatory cytokines/IL13/Supplementary Material 4 IL13    1.xlsx
- Supplementary Material 4/Exposureú║Scoliosisú1⁄4Outcomeú║inflammatory cytokines/IL13/Supplementary Material 4 IL13    2.jpeg
- Supplementary Material 4/Exposureú║Scoliosisú1⁄4Outcomeú║inflammatory cytokines/IL13/Supplementary Material 4 IL13    2.xlsx
- Supplementary Material 4/Exposureú║Scoliosisú1⁄4Outcomeú║inflammatory cytokines/IL13/Supplementary Material 4 IL13    3.jpeg
- Supplementary Material 4/Exposureú║Scoliosisú1⁄4Outcomeú║inflammatory cytokines/IL13/Supplementary Material 4 IL13    4.jpeg
- Supplementary Material 4/Exposureú║Scoliosisú1⁄4Outcomeú║inflammatory cytokines/IL16/
- Supplementary Material 4/Exposureú║Scoliosisú1⁄4Outcomeú║inflammatory cytokines/IL16/Supplementary Material 4 IL16    1.jpeg
- Supplementary Material 4/Exposureú║Scoliosisú1⁄4Outcomeú║inflammatory cytokines/IL16/Supplementary Material 4 IL16    1.xlsx
- Supplementary Material 4/Exposureú║Scoliosisú1⁄4Outcomeú║inflammatory cytokines/IL16/Supplementary Material 4 IL16    2.jpeg
- Supplementary Material 4/Exposureú║Scoliosisú1⁄4Outcomeú║inflammatory cytokines/IL16/Supplementary Material 4 IL16    2.xlsx
- Supplementary Material 4/Exposureú║Scoliosisú1⁄4Outcomeú║inflammatory cytokines/IL16/Supplementary Material 4 IL16    3.jpeg
- Supplementary Material 4/Exposureú║Scoliosisú1⁄4Outcomeú║inflammatory cytokines/IL16/Supplementary Material 4 IL16    4.jpeg
- Supplementary Material 4/Exposureú║Scoliosisú1⁄4Outcomeú║inflammatory cytokines/IL17/
- Supplementary Material 4/Exposureú║Scoliosisú1⁄4Outcomeú║inflammatory cytokines/IL17/Supplementary Material 4 IL17    1.jpeg
- Supplementary Material 4/Exposureú║Scoliosisú1⁄4Outcomeú║inflammatory cytokines/IL17/Supplementary Material 4 IL17    1.xlsx
- Supplementary Material 4/Exposureú║Scoliosisú1⁄4Outcomeú║inflammatory cytokines/IL17/Supplementary Material 4 IL17    2.jpeg
- Supplementary Material 4/Exposureú║Scoliosisú1⁄4Outcomeú║inflammatory cytokines/IL17/Supplementary Material 4 IL17    2.xlsx
- Supplementary Material 4/Exposureú║Scoliosisú1⁄4Outcomeú║inflammatory cytokines/IL17/Supplementary Material 4 IL17    3.jpeg
- Supplementary Material 4/Exposureú║Scoliosisú1⁄4Outcomeú║inflammatory cytokines/IL17/Supplementary Material 4 IL17    4.jpeg
- Supplementary Material 4/Exposureú║Scoliosisú1⁄4Outcomeú║inflammatory cytokines/IL18/
- Supplementary Material 4/Exposureú║Scoliosisú1⁄4Outcomeú║inflammatory cytokines/IL18/Supplementary Material 4 IL18    1.jpeg
- Supplementary Material 4/Exposureú║Scoliosisú1⁄4Outcomeú║inflammatory cytokines/IL18/Supplementary Material 4 IL18    1.xlsx
- Supplementary Material 4/Exposureú║Scoliosisú1⁄4Outcomeú║inflammatory cytokines/IL18/Supplementary Material 4 IL18    2.jpeg
- Supplementary Material 4/Exposureú║Scoliosisú1⁄4Outcomeú║inflammatory cytokines/IL18/Supplementary Material 4 IL18    2.xlsx
- Supplementary Material 4/Exposureú║Scoliosisú1⁄4Outcomeú║inflammatory cytokines/IL18/Supplementary Material 4 IL18    3.jpeg
- Supplementary Material 4/Exposureú║Scoliosisú1⁄4Outcomeú║inflammatory cytokines/IL18/Supplementary Material 4 IL18    4.jpeg
- Supplementary Material 4/Exposureú║Scoliosisú1⁄4Outcomeú║inflammatory cytokines/IL1RA/
- Supplementary Material 4/Exposureú║Scoliosisú1⁄4Outcomeú║inflammatory cytokines/IL1RA/Supplementary Material 4 IL1RA    1.jpeg
- Supplementary Material 4/Exposureú║Scoliosisú1⁄4Outcomeú║inflammatory cytokines/IL1RA/Supplementary Material 4 IL1RA    1.xlsx
- Supplementary Material 4/Exposureú║Scoliosisú1⁄4Outcomeú║inflammatory cytokines/IL1RA/Supplementary Material 4 IL1RA    2.jpeg
- Supplementary Material 4/Exposureú║Scoliosisú1⁄4Outcomeú║inflammatory cytokines/IL1RA/Supplementary Material 4 IL1RA    2.xlsx
- Supplementary Material 4/Exposureú║Scoliosisú1⁄4Outcomeú║inflammatory cytokines/IL1RA/Supplementary Material 4 IL1RA    3.jpeg
- Supplementary Material 4/Exposureú║Scoliosisú1⁄4Outcomeú║inflammatory cytokines/IL1RA/Supplementary Material 4 IL1RA    4.jpeg
- Supplementary Material 4/Exposureú║Scoliosisú1⁄4Outcomeú║inflammatory cytokines/IL2/
- Supplementary Material 4/Exposureú║Scoliosisú1⁄4Outcomeú║inflammatory cytokines/IL2/Supplementary Material 4 IL2    1.jpeg
- Supplementary Material 4/Exposureú║Scoliosisú1⁄4Outcomeú║inflammatory cytokines/IL2/Supplementary Material 4 IL2    1.xlsx
- Supplementary Material 4/Exposureú║Scoliosisú1⁄4Outcomeú║inflammatory cytokines/IL2/Supplementary Material 4 IL2    2.jpeg
- Supplementary Material 4/Exposureú║Scoliosisú1⁄4Outcomeú║inflammatory cytokines/IL2/Supplementary Material 4 IL2    2.xlsx
- Supplementary Material 4/Exposureú║Scoliosisú1⁄4Outcomeú║inflammatory cytokines/IL2/Supplementary Material 4 IL2    3.jpeg
- Supplementary Material 4/Exposureú║Scoliosisú1⁄4Outcomeú║inflammatory cytokines/IL2/Supplementary Material 4 IL2    4.jpeg
- Supplementary Material 4/Exposureú║Scoliosisú1⁄4Outcomeú║inflammatory cytokines/IL2RA/
- Supplementary Material 4/Exposureú║Scoliosisú1⁄4Outcomeú║inflammatory cytokines/IL2RA/Supplementary Material 4 IL2RA    1.jpeg
- Supplementary Material 4/Exposureú║Scoliosisú1⁄4Outcomeú║inflammatory cytokines/IL2RA/Supplementary Material 4 IL2RA    1.xlsx
- Supplementary Material 4/Exposureú║Scoliosisú1⁄4Outcomeú║inflammatory cytokines/IL2RA/Supplementary Material 4 IL2RA    2.jpeg
- Supplementary Material 4/Exposureú║Scoliosisú1⁄4Outcomeú║inflammatory cytokines/IL2RA/Supplementary Material 4 IL2RA    2.xlsx
- Supplementary Material 4/Exposureú║Scoliosisú1⁄4Outcomeú║inflammatory cytokines/IL2RA/Supplementary Material 4 IL2RA    3.jpeg
- Supplementary Material 4/Exposureú║Scoliosisú1⁄4Outcomeú║inflammatory cytokines/IL2RA/Supplementary Material 4 IL2RA    4.jpeg
- Supplementary Material 4/Exposureú║Scoliosisú1⁄4Outcomeú║inflammatory cytokines/IL4/
- Supplementary Material 4/Exposureú║Scoliosisú1⁄4Outcomeú║inflammatory cytokines/IL4/Supplementary Material 4 IL4    1.jpeg
- Supplementary Material 4/Exposureú║Scoliosisú1⁄4Outcomeú║inflammatory cytokines/IL4/Supplementary Material 4 IL4    1.xlsx
- Supplementary Material 4/Exposureú║Scoliosisú1⁄4Outcomeú║inflammatory cytokines/IL4/Supplementary Material 4 IL4    2.jpeg
- Supplementary Material 4/Exposureú║Scoliosisú1⁄4Outcomeú║inflammatory cytokines/IL4/Supplementary Material 4 IL4    2.xlsx
- Supplementary Material 4/Exposureú║Scoliosisú1⁄4Outcomeú║inflammatory cytokines/IL4/Supplementary Material 4 IL4    3.jpeg
- Supplementary Material 4/Exposureú║Scoliosisú1⁄4Outcomeú║inflammatory cytokines/IL4/Supplementary Material 4 IL4    4.jpeg
- Supplementary Material 4/Exposureú║Scoliosisú1⁄4Outcomeú║inflammatory cytokines/IL5/
- Supplementary Material 4/Exposureú║Scoliosisú1⁄4Outcomeú║inflammatory cytokines/IL5/Supplementary Material 4 IL5    1.jpeg
- Supplementary Material 4/Exposureú║Scoliosisú1⁄4Outcomeú║inflammatory cytokines/IL5/Supplementary Material 4 IL5    1.xlsx
- Supplementary Material 4/Exposureú║Scoliosisú1⁄4Outcomeú║inflammatory cytokines/IL5/Supplementary Material 4 IL5    2.jpeg
- Supplementary Material 4/Exposureú║Scoliosisú1⁄4Outcomeú║inflammatory cytokines/IL5/Supplementary Material 4 IL5    2.xlsx
- Supplementary Material 4/Exposureú║Scoliosisú1⁄4Outcomeú║inflammatory cytokines/IL5/Supplementary Material 4 IL5    3.jpeg
- Supplementary Material 4/Exposureú║Scoliosisú1⁄4Outcomeú║inflammatory cytokines/IL5/Supplementary Material 4 IL5    4.jpeg
- Supplementary Material 4/Exposureú║Scoliosisú1⁄4Outcomeú║inflammatory cytokines/IL6/
- Supplementary Material 4/Exposureú║Scoliosisú1⁄4Outcomeú║inflammatory cytokines/IL6/Supplementary Material 4 IL6    1.jpeg
- Supplementary Material 4/Exposureú║Scoliosisú1⁄4Outcomeú║inflammatory cytokines/IL6/Supplementary Material 4 IL6    1.xlsx
- Supplementary Material 4/Exposureú║Scoliosisú1⁄4Outcomeú║inflammatory cytokines/IL6/Supplementary Material 4 IL6    2.jpeg
- Supplementary Material 4/Exposureú║Scoliosisú1⁄4Outcomeú║inflammatory cytokines/IL6/Supplementary Material 4 IL6    2.xlsx
- Supplementary Material 4/Exposureú║Scoliosisú1⁄4Outcomeú║inflammatory cytokines/IL6/Supplementary Material 4 IL6    3.jpeg
- Supplementary Material 4/Exposureú║Scoliosisú1⁄4Outcomeú║inflammatory cytokines/IL6/Supplementary Material 4 IL6    4.jpeg
- Supplementary Material 4/Exposureú║Scoliosisú1⁄4Outcomeú║inflammatory cytokines/IL7/
- Supplementary Material 4/Exposureú║Scoliosisú1⁄4Outcomeú║inflammatory cytokines/IL7/Supplementary Material 4 IL7    1.jpeg
- Supplementary Material 4/Exposureú║Scoliosisú1⁄4Outcomeú║inflammatory cytokines/IL7/Supplementary Material 4 IL7    1.xlsx
- Supplementary Material 4/Exposureú║Scoliosisú1⁄4Outcomeú║inflammatory cytokines/IL7/Supplementary Material 4 IL7    2.jpeg
- Supplementary Material 4/Exposureú║Scoliosisú1⁄4Outcomeú║inflammatory cytokines/IL7/Supplementary Material 4 IL7    2.xlsx
- Supplementary Material 4/Exposureú║Scoliosisú1⁄4Outcomeú║inflammatory cytokines/IL7/Supplementary Material 4 IL7    3.jpeg
- Supplementary Material 4/Exposureú║Scoliosisú1⁄4Outcomeú║inflammatory cytokines/IL7/Supplementary Material 4 IL7    4.jpeg
- Supplementary Material 4/Exposureú║Scoliosisú1⁄4Outcomeú║inflammatory cytokines/IL8/
- Supplementary Material 4/Exposureú║Scoliosisú1⁄4Outcomeú║inflammatory cytokines/IL8/Supplementary Material 4 IL8    1.jpeg
- Supplementary Material 4/Exposureú║Scoliosisú1⁄4Outcomeú║inflammatory cytokines/IL8/Supplementary Material 4 IL8    1.xlsx
- Supplementary Material 4/Exposureú║Scoliosisú1⁄4Outcomeú║inflammatory cytokines/IL8/Supplementary Material 4 IL8    2.jpeg
- Supplementary Material 4/Exposureú║Scoliosisú1⁄4Outcomeú║inflammatory cytokines/IL8/Supplementary Material 4 IL8    2.xlsx
- Supplementary Material 4/Exposureú║Scoliosisú1⁄4Outcomeú║inflammatory cytokines/IL8/Supplementary Material 4 IL8    3.jpeg
- Supplementary Material 4/Exposureú║Scoliosisú1⁄4Outcomeú║inflammatory cytokines/IL8/Supplementary Material 4 IL8    4.jpeg
- Supplementary Material 4/Exposureú║Scoliosisú1⁄4Outcomeú║inflammatory cytokines/IL9/
- Supplementary Material 4/Exposureú║Scoliosisú1⁄4Outcomeú║inflammatory cytokines/IL9/Supplementary Material 4 IL9    1.jpeg
- Supplementary Material 4/Exposureú║Scoliosisú1⁄4Outcomeú║inflammatory cytokines/IL9/Supplementary Material 4 IL9    1.xlsx
- Supplementary Material 4/Exposureú║Scoliosisú1⁄4Outcomeú║inflammatory cytokines/IL9/Supplementary Material 4 IL9    2.jpeg
- Supplementary Material 4/Exposureú║Scoliosisú1⁄4Outcomeú║inflammatory cytokines/IL9/Supplementary Material 4 IL9    2.xlsx
- Supplementary Material 4/Exposureú║Scoliosisú1⁄4Outcomeú║inflammatory cytokines/IL9/Supplementary Material 4 IL9    3.jpeg
- Supplementary Material 4/Exposureú║Scoliosisú1⁄4Outcomeú║inflammatory cytokines/IL9/Supplementary Material 4 IL9    4.jpeg
- Supplementary Material 4/Exposureú║Scoliosisú1⁄4Outcomeú║inflammatory cytokines/IP10/
- Supplementary Material 4/Exposureú║Scoliosisú1⁄4Outcomeú║inflammatory cytokines/IP10/Supplementary Material 4 IP10    1.jpeg
- Supplementary Material 4/Exposureú║Scoliosisú1⁄4Outcomeú║inflammatory cytokines/IP10/Supplementary Material 4 IP10    1.xlsx
- Supplementary Material 4/Exposureú║Scoliosisú1⁄4Outcomeú║inflammatory cytokines/IP10/Supplementary Material 4 IP10    2.jpeg
- Supplementary Material 4/Exposureú║Scoliosisú1⁄4Outcomeú║inflammatory cytokines/IP10/Supplementary Material 4 IP10    2.xlsx
- Supplementary Material 4/Exposureú║Scoliosisú1⁄4Outcomeú║inflammatory cytokines/IP10/Supplementary Material 4 IP10    3.jpeg
- Supplementary Material 4/Exposureú║Scoliosisú1⁄4Outcomeú║inflammatory cytokines/IP10/Supplementary Material 4 IP10    4.jpeg
- Supplementary Material 4/Exposureú║Scoliosisú1⁄4Outcomeú║inflammatory cytokines/MCP1/
- Supplementary Material 4/Exposureú║Scoliosisú1⁄4Outcomeú║inflammatory cytokines/MCP1/Supplementary Material 4 MCP1    1.jpeg
- Supplementary Material 4/Exposureú║Scoliosisú1⁄4Outcomeú║inflammatory cytokines/MCP1/Supplementary Material 4 MCP1    1.xlsx
- Supplementary Material 4/Exposureú║Scoliosisú1⁄4Outcomeú║inflammatory cytokines/MCP1/Supplementary Material 4 MCP1    2.jpeg
- Supplementary Material 4/Exposureú║Scoliosisú1⁄4Outcomeú║inflammatory cytokines/MCP1/Supplementary Material 4 MCP1    2.xlsx
- Supplementary Material 4/Exposureú║Scoliosisú1⁄4Outcomeú║inflammatory cytokines/MCP1/Supplementary Material 4 MCP1    3.jpeg
- Supplementary Material 4/Exposureú║Scoliosisú1⁄4Outcomeú║inflammatory cytokines/MCP1/Supplementary Material 4 MCP1    4.jpeg
- Supplementary Material 4/Exposureú║Scoliosisú1⁄4Outcomeú║inflammatory cytokines/MCP3/
- Supplementary Material 4/Exposureú║Scoliosisú1⁄4Outcomeú║inflammatory cytokines/MCP3/Supplementary Material 4 MCP3    1.jpeg
- Supplementary Material 4/Exposureú║Scoliosisú1⁄4Outcomeú║inflammatory cytokines/MCP3/Supplementary Material 4 MCP3    1.xlsx
- Supplementary Material 4/Exposureú║Scoliosisú1⁄4Outcomeú║inflammatory cytokines/MCP3/Supplementary Material 4 MCP3    2.jpeg
- Supplementary Material 4/Exposureú║Scoliosisú1⁄4Outcomeú║inflammatory cytokines/MCP3/Supplementary Material 4 MCP3    2.xlsx
- Supplementary Material 4/Exposureú║Scoliosisú1⁄4Outcomeú║inflammatory cytokines/MCP3/Supplementary Material 4 MCP3    3.jpeg
- Supplementary Material 4/Exposureú║Scoliosisú1⁄4Outcomeú║inflammatory cytokines/MCP3/Supplementary Material 4 MCP3    4.jpeg
- Supplementary Material 4/Exposureú║Scoliosisú1⁄4Outcomeú║inflammatory cytokines/MCSF/
- Supplementary Material 4/Exposureú║Scoliosisú1⁄4Outcomeú║inflammatory cytokines/MCSF/Supplementary Material 4 MCSF    1.jpeg
- Supplementary Material 4/Exposureú║Scoliosisú1⁄4Outcomeú║inflammatory cytokines/MCSF/Supplementary Material 4 MCSF    1.xlsx
- Supplementary Material 4/Exposureú║Scoliosisú1⁄4Outcomeú║inflammatory cytokines/MCSF/Supplementary Material 4 MCSF    2.jpeg
- Supplementary Material 4/Exposureú║Scoliosisú1⁄4Outcomeú║inflammatory cytokines/MCSF/Supplementary Material 4 MCSF    2.xlsx
- Supplementary Material 4/Exposureú║Scoliosisú1⁄4Outcomeú║inflammatory cytokines/MCSF/Supplementary Material 4 MCSF    3.jpeg
- Supplementary Material 4/Exposureú║Scoliosisú1⁄4Outcomeú║inflammatory cytokines/MCSF/Supplementary Material 4 MCSF    4.jpeg
- Supplementary Material 4/Exposureú║Scoliosisú1⁄4Outcomeú║inflammatory cytokines/MIF/
- Supplementary Material 4/Exposureú║Scoliosisú1⁄4Outcomeú║inflammatory cytokines/MIF/Supplementary Material 4 MIF    1.jpeg
- Supplementary Material 4/Exposureú║Scoliosisú1⁄4Outcomeú║inflammatory cytokines/MIF/Supplementary Material 4 MIF    1.xlsx
- Supplementary Material 4/Exposureú║Scoliosisú1⁄4Outcomeú║inflammatory cytokines/MIF/Supplementary Material 4 MIF    2.jpeg
- Supplementary Material 4/Exposureú║Scoliosisú1⁄4Outcomeú║inflammatory cytokines/MIF/Supplementary Material 4 MIF    2.xlsx
- Supplementary Material 4/Exposureú║Scoliosisú1⁄4Outcomeú║inflammatory cytokines/MIF/Supplementary Material 4 MIF    3.jpeg
- Supplementary Material 4/Exposureú║Scoliosisú1⁄4Outcomeú║inflammatory cytokines/MIF/Supplementary Material 4 MIF    4.jpeg
- Supplementary Material 4/Exposureú║Scoliosisú1⁄4Outcomeú║inflammatory cytokines/MIG/
- Supplementary Material 4/Exposureú║Scoliosisú1⁄4Outcomeú║inflammatory cytokines/MIG/Supplementary Material 4 MIG    1.jpeg
- Supplementary Material 4/Exposureú║Scoliosisú1⁄4Outcomeú║inflammatory cytokines/MIG/Supplementary Material 4 MIG    1.xlsx
- Supplementary Material 4/Exposureú║Scoliosisú1⁄4Outcomeú║inflammatory cytokines/MIG/Supplementary Material 4 MIG    2.jpeg
- Supplementary Material 4/Exposureú║Scoliosisú1⁄4Outcomeú║inflammatory cytokines/MIG/Supplementary Material 4 MIG    2.xlsx
- Supplementary Material 4/Exposureú║Scoliosisú1⁄4Outcomeú║inflammatory cytokines/MIG/Supplementary Material 4 MIG    3.jpeg
- Supplementary Material 4/Exposureú║Scoliosisú1⁄4Outcomeú║inflammatory cytokines/MIG/Supplementary Material 4 MIG    4.jpeg
- Supplementary Material 4/Exposureú║Scoliosisú1⁄4Outcomeú║inflammatory cytokines/MIP1 A/
- Supplementary Material 4/Exposureú║Scoliosisú1⁄4Outcomeú║inflammatory cytokines/MIP1 A/Supplementary Material 4 MIP1 A    1.jpeg
- Supplementary Material 4/Exposureú║Scoliosisú1⁄4Outcomeú║inflammatory cytokines/MIP1 A/Supplementary Material 4 MIP1 A    1.xlsx
- Supplementary Material 4/Exposureú║Scoliosisú1⁄4Outcomeú║inflammatory cytokines/MIP1 A/Supplementary Material 4 MIP1 A    2.jpeg
- Supplementary Material 4/Exposureú║Scoliosisú1⁄4Outcomeú║inflammatory cytokines/MIP1 A/Supplementary Material 4 MIP1 A    2.xlsx
- Supplementary Material 4/Exposureú║Scoliosisú1⁄4Outcomeú║inflammatory cytokines/MIP1 A/Supplementary Material 4 MIP1 A    3.jpeg
- Supplementary Material 4/Exposureú║Scoliosisú1⁄4Outcomeú║inflammatory cytokines/MIP1 A/Supplementary Material 4 MIP1 A    4.jpeg
- Supplementary Material 4/Exposureú║Scoliosisú1⁄4Outcomeú║inflammatory cytokines/MIP1 B/
- Supplementary Material 4/Exposureú║Scoliosisú1⁄4Outcomeú║inflammatory cytokines/MIP1 B/Supplementary Material 4 MIP1 B    1.jpeg
- Supplementary Material 4/Exposureú║Scoliosisú1⁄4Outcomeú║inflammatory cytokines/MIP1 B/Supplementary Material 4 MIP1 B    1.xlsx
- Supplementary Material 4/Exposureú║Scoliosisú1⁄4Outcomeú║inflammatory cytokines/MIP1 B/Supplementary Material 4 MIP1 B    2.jpeg
- Supplementary Material 4/Exposureú║Scoliosisú1⁄4Outcomeú║inflammatory cytokines/MIP1 B/Supplementary Material 4 MIP1 B    2.xlsx
- Supplementary Material 4/Exposureú║Scoliosisú1⁄4Outcomeú║inflammatory cytokines/MIP1 B/Supplementary Material 4 MIP1 B    3.jpeg
- Supplementary Material 4/Exposureú║Scoliosisú1⁄4Outcomeú║inflammatory cytokines/MIP1 B/Supplementary Material 4 MIP1 B    4.jpeg
- Supplementary Material 4/Exposureú║Scoliosisú1⁄4Outcomeú║inflammatory cytokines/PDGFbb/
- Supplementary Material 4/Exposureú║Scoliosisú1⁄4Outcomeú║inflammatory cytokines/PDGFbb/Supplementary Material 4 PDGFbb    1.jpeg
- Supplementary Material 4/Exposureú║Scoliosisú1⁄4Outcomeú║inflammatory cytokines/PDGFbb/Supplementary Material 4 PDGFbb    1.xlsx
- Supplementary Material 4/Exposureú║Scoliosisú1⁄4Outcomeú║inflammatory cytokines/PDGFbb/Supplementary Material 4 PDGFbb    2.jpeg
- Supplementary Material 4/Exposureú║Scoliosisú1⁄4Outcomeú║inflammatory cytokines/PDGFbb/Supplementary Material 4 PDGFbb    2.xlsx
- Supplementary Material 4/Exposureú║Scoliosisú1⁄4Outcomeú║inflammatory cytokines/PDGFbb/Supplementary Material 4 PDGFbb    3.jpeg
- Supplementary Material 4/Exposureú║Scoliosisú1⁄4Outcomeú║inflammatory cytokines/PDGFbb/Supplementary Material 4 PDGFbb    4.jpeg
- Supplementary Material 4/Exposureú║Scoliosisú1⁄4Outcomeú║inflammatory cytokines/RANTES/
- Supplementary Material 4/Exposureú║Scoliosisú1⁄4Outcomeú║inflammatory cytokines/RANTES/Supplementary Material 4 RANTES    1.jpeg
- Supplementary Material 4/Exposureú║Scoliosisú1⁄4Outcomeú║inflammatory cytokines/RANTES/Supplementary Material 4 RANTES    1.xlsx
- Supplementary Material 4/Exposureú║Scoliosisú1⁄4Outcomeú║inflammatory cytokines/RANTES/Supplementary Material 4 RANTES    2.jpeg
- Supplementary Material 4/Exposureú║Scoliosisú1⁄4Outcomeú║inflammatory cytokines/RANTES/Supplementary Material 4 RANTES    2.xlsx
- Supplementary Material 4/Exposureú║Scoliosisú1⁄4Outcomeú║inflammatory cytokines/RANTES/Supplementary Material 4 RANTES    3.jpeg
- Supplementary Material 4/Exposureú║Scoliosisú1⁄4Outcomeú║inflammatory cytokines/RANTES/Supplementary Material 4 RANTES    4.jpeg
- Supplementary Material 4/Exposureú║Scoliosisú1⁄4Outcomeú║inflammatory cytokines/Resistin/
- Supplementary Material 4/Exposureú║Scoliosisú1⁄4Outcomeú║inflammatory cytokines/Resistin/Supplementary Material 4 Resistin    1.jpeg
- Supplementary Material 4/Exposureú║Scoliosisú1⁄4Outcomeú║inflammatory cytokines/Resistin/Supplementary Material 4 Resistin    1.xlsx
- Supplementary Material 4/Exposureú║Scoliosisú1⁄4Outcomeú║inflammatory cytokines/Resistin/Supplementary Material 4 Resistin    2.jpeg
- Supplementary Material 4/Exposureú║Scoliosisú1⁄4Outcomeú║inflammatory cytokines/Resistin/Supplementary Material 4 Resistin    2.xlsx
- Supplementary Material 4/Exposureú║Scoliosisú1⁄4Outcomeú║inflammatory cytokines/Resistin/Supplementary Material 4 Resistin    3.jpeg
- Supplementary Material 4/Exposureú║Scoliosisú1⁄4Outcomeú║inflammatory cytokines/Resistin/Supplementary Material 4 Resistin    4.jpeg
- Supplementary Material 4/Exposureú║Scoliosisú1⁄4Outcomeú║inflammatory cytokines/SCF/
- Supplementary Material 4/Exposureú║Scoliosisú1⁄4Outcomeú║inflammatory cytokines/SCF/Supplementary Material 4 SCF    1.jpeg
- Supplementary Material 4/Exposureú║Scoliosisú1⁄4Outcomeú║inflammatory cytokines/SCF/Supplementary Material 4 SCF    1.xlsx
- Supplementary Material 4/Exposureú║Scoliosisú1⁄4Outcomeú║inflammatory cytokines/SCF/Supplementary Material 4 SCF    2.jpeg
- Supplementary Material 4/Exposureú║Scoliosisú1⁄4Outcomeú║inflammatory cytokines/SCF/Supplementary Material 4 SCF    2.xlsx
- Supplementary Material 4/Exposureú║Scoliosisú1⁄4Outcomeú║inflammatory cytokines/SCF/Supplementary Material 4 SCF    3.jpeg
- Supplementary Material 4/Exposureú║Scoliosisú1⁄4Outcomeú║inflammatory cytokines/SCF/Supplementary Material 4 SCF    4.jpeg
- Supplementary Material 4/Exposureú║Scoliosisú1⁄4Outcomeú║inflammatory cytokines/SCGF B/
- Supplementary Material 4/Exposureú║Scoliosisú1⁄4Outcomeú║inflammatory cytokines/SCGF B/Supplementary Material 4 SCGF B    1.jpeg
- Supplementary Material 4/Exposureú║Scoliosisú1⁄4Outcomeú║inflammatory cytokines/SCGF B/Supplementary Material 4 SCGF B    1.xlsx
- Supplementary Material 4/Exposureú║Scoliosisú1⁄4Outcomeú║inflammatory cytokines/SCGF B/Supplementary Material 4 SCGF B    2.jpeg
- Supplementary Material 4/Exposureú║Scoliosisú1⁄4Outcomeú║inflammatory cytokines/SCGF B/Supplementary Material 4 SCGF B    2.xlsx
- Supplementary Material 4/Exposureú║Scoliosisú1⁄4Outcomeú║inflammatory cytokines/SCGF B/Supplementary Material 4 SCGF B    3.jpeg
- Supplementary Material 4/Exposureú║Scoliosisú1⁄4Outcomeú║inflammatory cytokines/SCGF B/Supplementary Material 4 SCGF B    4.jpeg
- Supplementary Material 4/Exposureú║Scoliosisú1⁄4Outcomeú║inflammatory cytokines/SDF1 A/
- Supplementary Material 4/Exposureú║Scoliosisú1⁄4Outcomeú║inflammatory cytokines/SDF1 A/Supplementary Material 4 SDF1 A    1.jpeg
- Supplementary Material 4/Exposureú║Scoliosisú1⁄4Outcomeú║inflammatory cytokines/SDF1 A/Supplementary Material 4 SDF1 A    1.xlsx
- Supplementary Material 4/Exposureú║Scoliosisú1⁄4Outcomeú║inflammatory cytokines/SDF1 A/Supplementary Material 4 SDF1 A    2.jpeg
- Supplementary Material 4/Exposureú║Scoliosisú1⁄4Outcomeú║inflammatory cytokines/SDF1 A/Supplementary Material 4 SDF1 A    2.xlsx
- Supplementary Material 4/Exposureú║Scoliosisú1⁄4Outcomeú║inflammatory cytokines/SDF1 A/Supplementary Material 4 SDF1 A    3.jpeg
- Supplementary Material 4/Exposureú║Scoliosisú1⁄4Outcomeú║inflammatory cytokines/SDF1 A/Supplementary Material 4 SDF1 A    4.jpeg
- Supplementary Material 4/Exposureú║Scoliosisú1⁄4Outcomeú║inflammatory cytokines/TNF A/
- Supplementary Material 4/Exposureú║Scoliosisú1⁄4Outcomeú║inflammatory cytokines/TNF A/Supplementary Material 4 TNF A    1.jpeg
- Supplementary Material 4/Exposureú║Scoliosisú1⁄4Outcomeú║inflammatory cytokines/TNF A/Supplementary Material 4 TNF A    1.xlsx
- Supplementary Material 4/Exposureú║Scoliosisú1⁄4Outcomeú║inflammatory cytokines/TNF A/Supplementary Material 4 TNF A    2.jpeg
- Supplementary Material 4/Exposureú║Scoliosisú1⁄4Outcomeú║inflammatory cytokines/TNF A/Supplementary Material 4 TNF A    2.xlsx
- Supplementary Material 4/Exposureú║Scoliosisú1⁄4Outcomeú║inflammatory cytokines/TNF A/Supplementary Material 4 TNF A    3.jpeg
- Supplementary Material 4/Exposureú║Scoliosisú1⁄4Outcomeú║inflammatory cytokines/TNF A/Supplementary Material 4 TNF A    4.jpeg
- Supplementary Material 4/Exposureú║Scoliosisú1⁄4Outcomeú║inflammatory cytokines/TNF B/
- Supplementary Material 4/Exposureú║Scoliosisú1⁄4Outcomeú║inflammatory cytokines/TNF B/Supplementary Material 4 TNF B    1.jpeg
- Supplementary Material 4/Exposureú║Scoliosisú1⁄4Outcomeú║inflammatory cytokines/TNF B/Supplementary Material 4 TNF B    1.xlsx
- Supplementary Material 4/Exposureú║Scoliosisú1⁄4Outcomeú║inflammatory cytokines/TNF B/Supplementary Material 4 TNF B    2.jpeg
- Supplementary Material 4/Exposureú║Scoliosisú1⁄4Outcomeú║inflammatory cytokines/TNF B/Supplementary Material 4 TNF B    2.xlsx
- Supplementary Material 4/Exposureú║Scoliosisú1⁄4Outcomeú║inflammatory cytokines/TNF B/Supplementary Material 4 TNF B    3.jpeg
- Supplementary Material 4/Exposureú║Scoliosisú1⁄4Outcomeú║inflammatory cytokines/TNF B/Supplementary Material 4 TNF B    4.jpeg
- Supplementary Material 4/Exposureú║Scoliosisú1⁄4Outcomeú║inflammatory cytokines/TRAIL/
- Supplementary Material 4/Exposureú║Scoliosisú1⁄4Outcomeú║inflammatory cytokines/TRAIL/Supplementary Material 4 TRAIL    1.jpeg
- Supplementary Material 4/Exposureú║Scoliosisú1⁄4Outcomeú║inflammatory cytokines/TRAIL/Supplementary Material 4 TRAIL    1.xlsx
- Supplementary Material 4/Exposureú║Scoliosisú1⁄4Outcomeú║inflammatory cytokines/TRAIL/Supplementary Material 4 TRAIL    2.jpeg
- Supplementary Material 4/Exposureú║Scoliosisú1⁄4Outcomeú║inflammatory cytokines/TRAIL/Supplementary Material 4 TRAIL    2.xlsx
- Supplementary Material 4/Exposureú║Scoliosisú1⁄4Outcomeú║inflammatory cytokines/TRAIL/Supplementary Material 4 TRAIL    3.jpeg
- Supplementary Material 4/Exposureú║Scoliosisú1⁄4Outcomeú║inflammatory cytokines/TRAIL/Supplementary Material 4 TRAIL    4.jpeg
- Supplementary Material 4/Exposureú║Scoliosisú1⁄4Outcomeú║inflammatory cytokines/VC/
- Supplementary Material 4/Exposureú║Scoliosisú1⁄4Outcomeú║inflammatory cytokines/VC/Supplementary Material 4 VC    1.jpeg
- Supplementary Material 4/Exposureú║Scoliosisú1⁄4Outcomeú║inflammatory cytokines/VC/Supplementary Material 4 VC    1.xlsx
- Supplementary Material 4/Exposureú║Scoliosisú1⁄4Outcomeú║inflammatory cytokines/VC/Supplementary Material 4 VC    2.jpeg
- Supplementary Material 4/Exposureú║Scoliosisú1⁄4Outcomeú║inflammatory cytokines/VC/Supplementary Material 4 VC    2.xlsx
- Supplementary Material 4/Exposureú║Scoliosisú1⁄4Outcomeú║inflammatory cytokines/VC/Supplementary Material 4 VC    3.jpeg
- Supplementary Material 4/Exposureú║Scoliosisú1⁄4Outcomeú║inflammatory cytokines/VC/Supplementary Material 4 VC    4.jpeg
- Supplementary Material 4/Exposureú║Scoliosisú1⁄4Outcomeú║inflammatory cytokines/VD/
- Supplementary Material 4/Exposureú║Scoliosisú1⁄4Outcomeú║inflammatory cytokines/VD/Supplementary Material 4 VD    1.jpeg
- Supplementary Material 4/Exposureú║Scoliosisú1⁄4Outcomeú║inflammatory cytokines/VD/Supplementary Material 4 VD    1.xlsx
- Supplementary Material 4/Exposureú║Scoliosisú1⁄4Outcomeú║inflammatory cytokines/VD/Supplementary Material 4 VD    2.jpeg
- Supplementary Material 4/Exposureú║Scoliosisú1⁄4Outcomeú║inflammatory cytokines/VD/Supplementary Material 4 VD    2.xlsx
- Supplementary Material 4/Exposureú║Scoliosisú1⁄4Outcomeú║inflammatory cytokines/VD/Supplementary Material 4 VD    3.jpeg
- Supplementary Material 4/Exposureú║Scoliosisú1⁄4Outcomeú║inflammatory cytokines/VD/Supplementary Material 4 VD    4.jpeg
- Supplementary Material 4/Exposureú║Scoliosisú1⁄4Outcomeú║inflammatory cytokines/VEGF/
- Supplementary Material 4/Exposureú║Scoliosisú1⁄4Outcomeú║inflammatory cytokines/VEGF/Supplementary Material 4 VEGF    1.jpeg
- Supplementary Material 4/Exposureú║Scoliosisú1⁄4Outcomeú║inflammatory cytokines/VEGF/Supplementary Material 4 VEGF    1.xlsx
- Supplementary Material 4/Exposureú║Scoliosisú1⁄4Outcomeú║inflammatory cytokines/VEGF/Supplementary Material 4 VEGF    2.jpeg
[truncated: 10 more entries]
